# Supplementary material for: Integrated Sequence-Structure Motifs Suffice to Identify microRNA Precursors
Source: PLoS One. 2012 Mar 15;7(3):e32797. doi: 10.1371/journal.pone.0032797 (PMC3305290; doi:10.1371/journal.pone.0032797)
Supplement: Table S1 — List of all ss-motifs. (XLS) [file pone.0032797.s005.xls]

## Sheet: Sheet1
Table S1. List of all ss-motifs.
ss-motifs	|weight|	Derived from (training set)	motifs with structural notations only	cds-hairpin derived ss-motifs with structural notation "D" only	pre-miRNA derived ss-motifs with structural notation "D" only	ss_motifs with structure"R"	ss_motifs with structure"L"
NLULNSCS	0.0785	mir	NDNDNSNSNDNL	NDNDNDNSNSGS	GSNSNSNDNDND	NRNRNSGSUS	NLULNSCS
NDNDNDNSNSNSUSGS	0.0721	cds	NDNRNSNRNRNRNSNSNRNRNRNR	NDNDNDNSGS	NDNDNDNSGS	NRNRURNSCS	NLGLAS
NRNRNSGSUS	0.0718	mir	NDNDNSNSNDNLNL	GSNSNSNDNDND	NDNDNDNSNSGS	NRNSGRUS	NLCLNSNSUS
NLGLAS	0.0693	mir-cds	NRNSNSNRNRNRNDNSNSNRNRNR	NDNSNDNDNSGS	USGSNSNSNDND	NRNSNSGRUS	dNdNSNSNdNL
NRNRURNSCS	0.0671	mir	NLNSNSNDNDNDNSNSND	NDNSNDNDGS	NDNSNDNDGS	GSNSNdNSNRNRNSNR	CSASNLNSNL
NRNSGRUS	0.0624	mir	NDNSNDNDNDNSNSNR	NDNDNSNDGS	NDNDNSNDGS	GRUSNSNSNR	USNSNLNLNSAS
NDNDCSNSNSCS	0.0614	cds	NDNDNLNSNSNLNLNL	NDNDNDNDGS	GSNSNSNDNDNDND	NRGRUS	NLNLUSNSNSNSCS
NLCLNSNSUS	0.0609	mir	NDNDNSNDNSNL	NDNDNDNDNSGS	NDNSNDNDNSGS	ASNRNRUS	dNSNSNLNSCL
NRNSNSGRUS	0.0601	mir	NDNSNRNSNRNRNSNRNRNRNSNSNRNR	GSNSNSNDNDNDND	NDNDNDNDGS	USNSNSGRNRNSNSNR	NLNSNSNLGSNSAS
GSNSNDNSNRNRNSNR	0.0589	cds	NLNSNLNSNLNDNSNLNLNLNSNL	NDNSNDGD		GRUSNSNR	GSASNSNLNL
GSCSNDND	0.0585	cds	NDNSNSNDNDNRNSNR	USGSNSNSNDND		ASNRNSNSNRCS	CLNSNLNSNSNd
GRUSNSNSNR	0.0585	mir	NDNSNSNRNRNRNSNSNRNRNRNR	NDNDNDGD		NRNSNRGSUS	CSASNSNLNL
USNSNDNDGS	0.0584	cds	NDNSNRNRNSNRNSNRNRNRNSNSNRNR	NDNSNSNDGD		dASNSNRNSNR	dNdNSNSNdNLNL
NRGRUS	0.0583	mir	NLNLNSNLNSNLNLNLNSNLNLNSND	ADNDGS		GRNRNSNSNSUS	NLUSNLCS
ASNRNRUS	0.0579	mir	NDNDNDNL	GSASNDND		ASNSNRNSNRCS	ASNSNSNLNLGS
USNSNSGRNRNSNSNR	0.0577	mir	NLNLNSNLNLNSNLNLNSNLNLNSND	ADNDNSNSNSGS		NRNSNSNSGRUS	ASNLGL
GRUSNSNR	0.0573	mir	NRNRNSNSNDNRNRNSNSNRNR	NDNDNSNSASGS		CSNSURNR	ULNLNSNSGS
ASNRNSNSNRCS	0.057	mir	NRNSNSNRNRNRNSNDNSNRNRNR	GSADND		NRNRGSUS	NLNSNSNdCd
NRNSNRGSUS	0.0561	mir	NRNSNRNSNRNRNSNRNRNSNRNSND	ADUD		ASNSNSNRNRCS	NLASNLNSNSNd
UDNDNSNSGS	0.056	cds	NLNDNSNSNLNLNLNSNSNLNLNL	GSNSADND		dNdNSNSNRNSUS	NLCSAL
NDASNSNRNSNR	0.0556	mir-cds	NDNSNSNDNLNL	NDNDNSNSGD		ASNSNSCSNRNR	NLUSNSNSNSNLGS
NDNDNSNSNDNL	0.0555	cds	NDNSNSNDNDNDNSNR	GSNSNDAD		UdNdNSNSNSNR	NLNSNdNdCS
GSADND	0.0554	cds	NRNSNSNRNRNRNDNSNRNRNSNR	NDCSNSNDND		NRNRNRUSGSNSNR	NLNLNSNSNLNLNSUSNd
CSASNLNSNL	0.0551	mir	NLNSNLNSNLNLNSNLNLNSNLNLNSND	GSNSNSADND		dNRNSNRNRNRNSNSNRNRNRNR	dNSUSNSNLNL
NDNDNSNSGSAS	0.0551	cds	NLNLNSNSNLNLNLNSNSNLND	NDUDGS		NRNSNSNRGSUS	ULNSNSNSGL
GRNRNSNSNSUS	0.0551	mir-cds	NDNSNLNSNDND	NDNDNSNSNDNSCS		dNSNSNSURNRNSNSNSNR	NLGSNLAS
USGSNSNSNDND	0.0547	mir-cds	NRNSNSNRNRNRNRNSNRNDNSNR	NDNDNSNSNSASGS		NRNRNSUSGSNSNR	NLNLUSNSAS
ASNSNRNSNRCS	0.0544	mir	NDNDNDNDNSNL	GSNSNSNDAD		USNdNSNSNRNRNR	NLNSNSNdNdNdNSNSNd
NRNSNSNSGRUS	0.0536	mir	NRNRNSNRNRNSNRNRNSNDNR	NDNDCSNSGS		CSNSNRNSNSUR	NLNSNSNSGLNSAS
USNSNLNLNSAS	0.0533	mir	NLNSNLNDNSNLNLNLNLNSNSNL	NDNDNSCSNSGS		NRNSGSUSNSNR	NLNLUSNSCS
CSNSURNR	0.0532	mir	NDNDNDNDNL	NDNSNSNSNDCD		dASNSNRNRNR	NLUSNLAS
NDNDNSNSNSGSCS	0.0531	cds	NLNSNSNDNDNLNSNSNL	NDNDCSNSNSND		NRNSNSUSGRNSNR	NLULNSNSNSGS
ASUDND	0.053	cds	NDNSNSNDNDNL	NDNDNSNSNSNDCS		NRNSNSNRNRNRNdNSNSNRNRNR	GSASNSNSNLNL
ASNSNSNDNDCS	0.0529	cds	NRNSNSNRNRNRNDNSNRNSNRNR	NDNDNSNSCSNSGS		NRNSNSNSNdNdGS	dNdNLNSNSNLNLNL
NLNLUSNSNSNSCS	0.0529	mir	NDNSNRNSNRNRNSNRNRNSNRNRNR	USGSNDND		ASCSNSNSNRNR	NLNSNSGSNLNLNSUS
NDADNSNSNSNSGS	0.0527	cds	NRNSNRNSNRNRNSNRNRNSNDNSNR	GSNSNSNSADND		NRNSCSNdNd	NLNLALGS
NRNRGSUS	0.0527	mir	NDNRNSNSNRNRNRNSNRNRNSNR	CSNSNSNSADND		CRNSNSUSNSNR	USNSNLNLCS
ASNSNSNRNRCS	0.0525	mir	NDNDNLNSNSNLNL	CSNDNDNSNSGS		ASNSNSURNR	dNdNSNdNSNL
NDNSNSNLNSCL	0.0524	cds	NLNLNLNSNSNLNLNLNSNDNSNL	NDNDNSGSNSNSGS		USNdNdNSNSNR	NLULNSNSNSGL
NLNSNSNLGSNSAS	0.052	mir	NRNSNRNSNRNRNSNRNSNRNRNSND	NDNDGSNSNSGS		NRGRNSNSNSUS	USNdNSNSNLNL
NDNDNSNSNRNSUS	0.0519	cds	NRNSNRNSNRNRNSNRNRNRNRNSND	NDCDNSGS		dNSNRNRNRNSNSUS	CSASNSNSNLNL
ASNSNSCSNRNR	0.0516	mir	NRNSNDNRNSNRNRNRNSNSNR	CSNSGSNSNDND		NRCSNSUSNR	NLNSASNSNSGL
GSASNSNLNL	0.0516	cds	NDNSNDNDNSNRNSNRNR	NDCDNSNSNSND		NRCRNSNSUS	USNSNLNLNLNSNSNSGS
CLNSNLNSNSND	0.0515	mir-cds	NLNSNSNDNDNLNLNL	GDAD		ASNSNSUSNRNR	NLNLUSNSNSNdNd
UDNDNSNSNSNR	0.0514	mir-cds	NLNLNDNSNSNLNLNLNLNLNSNL	NDADNSNSNSNSCS		NRNRUSNSCS	NLNSNSUSNLNLNSNSNd
CSASNSNLNL	0.0513	mir	NLNSNLNLNLNSNDNSNLNLNSNL	NDNDASNSGS		GRNSNRNSNSUS	CLNLNSGS
NRNRNRUSGSNSNR	0.0509	mir	NLNLNLNDNSNSNDND	NDNDNSNSNSGSCS		dNSNRNRNRNSNSGS	CLNLNLNSNSNd
NDNRNSNRNRNRNSNSNRNRNRNR	0.0508	mir	NLNLNLNSNDNSNLNLNSNLNSNL	NDADNSNSNSNSGS		ASNSASNSNRNR	NLALNSNSGS
UDNDNSAS	0.0508	cds	NRNSNRNSNRNRNDNSNSNRNRNR	GSNSASNDND		GSASNSNRNR	NLCLAS
NRNSNSNRGSUS	0.0507	mir	NLNLNLNSNLNLNLNSNSNLND	CSNSNSNSNDAD		ASNSASNRNR	dNSNSNLNSUL
NDNSNSNSURNRNSNSNSNR	0.0505	mir	NRNSNRNRNSNDNRNSNRNR	UDNDNSNSGS		dNSNRNSNSNRCS	GSNSNSNLNLUL
NDNDNSNSNDNLNL	0.0502	cds	NLNSNLNDNDNSNSNL	NDCDNSNSND		GRUSNR	NLNSNSNLUSNSCS
NRNRNSUSGSNSNR	0.0499	mir	NDNSNRNSNRNRNSNRNRNSNRNSNR	ASGSNSNSNDND		NRNSURNSCS	NLNLNSNSNSGSAS
USNDNSNSNRNRNR	0.0499	mir-cds	NDNDNLNLNSNSNLNL	CSASNSNSNDND		ASNSNSNRNRNRNSNSNSUS	GSNLNLNSNSNdNd
USNDNDNSGS	0.0495	cds	NRNSNRNRNSNRNSNRNRNSNDNSNR	CSNDAD		URUR	NLNLUSNSNSNSUS
GSNSNSNSADND	0.0492	cds	NDNRNSNRNRNRNSNSNRNRNR	CSNSADND		dNSNdNdNdNSNSNR	NLULNSAS
CSNSNRNSNSUR	0.049	mir	NRNSNRNSNRNRNSNRNRNDNSNSNR	ADNDNSNSCS		dNSNSNRNSUR	dNSNSNSGLNLNSNSNL
CSNSNSNDNDGS	0.0489	cds	NLNSNLNSNLNDNSNLNLNLNSNSNL	GSCSNSNDND		GRNSNSNSNRUS	CSUSNSNLNLNL
NDCDNSNSNSNSGS	0.0489	cds	NLNSNSNDNLNLNSNLNLNSNLNSNL	NDUDNSNSNSGS		NRNRNSNdNSUS	NLASNSNLGS
NRNSGSUSNSNR	0.0489	mir	NRNSNRNRNSNRNSNRNRNRNSNSND	GSNSNSASNDND		USNSNdNSNRNRNR	NLNSNLNLNSNdNSNSUS
NLUSNLCS	0.0488	mir	NDNDNSNDNL	ADNDNSCS		GSUSNRNR	dNSUSNLNSNL
ASNSNSNLNLGS	0.0487	mir	NDNDNSNSNDNRNRNR	GSNDNDGS		GSUSNRNRNR	NLNSNLNSNLNdNSNLNLNLNSNL
ASNLGL	0.0485	mir	NDNDNDNDNSNSNL	GSCSNDND		USNSNSNRNRNRNSGS	NLNSCSNLGS
NDASNSNRNRNR	0.0485	mir	NRNRNSNRNRNSNDNRNSNRNR	NDNDNSNSUSNSCS		ASNRNSNRNSCS	GSNSNSNLNSUL
NRNSNSUSGRNSNR	0.0485	mir	NDNSNRNRNSNRNSNRNRNSNRNRNSNR	GSNSNSNSNDUD		ASNRNSUR	GLNLAS
ADNDGS	0.0484	cds	NDNRNRNSNSNRNRNRNSNRNRNR	NDNDGSAS		GSUSNRNSNR	NLNLUSNSNSNLUS
NDNDNSNSNSGSGS	0.0482	cds	NLNSNLNSNLNLNSNLNLNLNLNSND	NDNDNSNSGSAS		dNSNRNSNSNRGR	NLGSNSNSNLNSUS
NRNSNSNRNRNRNDNSNSNRNRNR	0.0482	mir	NLNSNLNLNDNSNSND	USGDND		NRASGSNSNR	GSNSNSNSCLNL
ULNLNSNSGS	0.0482	mir-cds	NLNLNLNLNSNSNLND	GSADNSND		dNSCRNSNR	NLNLNSNLNSNLNLNLNSNLNLNSNd
NLNSNSNDCD	0.048	cds	NDNSNLNLNLNSNLNSNLNLNL	NDNDNSNDGD		NRNRNSUSNSAS	NLNLNLUSNSNSNSUS
NDNDNSNSUSNSCS	0.0479	cds	NDNLNLNLNSNSNDND	NDNSNDNDGD		dNSNRNSNRNSGR	NLALNSNSNd
NLASNLNSNSND	0.0479	mir	NDNRNRNRNSNSNRNRNRNRNR	NDNDNSGSAS		NRNRNSNSUSNSAS	NLNSNLNLNSNLNSUSNd
NLCSAL	0.0479	mir	NRNRNSNRNRNSNRNRNSNDNRNR	UDNDNSNSNSGS		NRNRNSNSNSUSCS	ASNSNSNSGLNL
ASGSNSNSNDND	0.0478	cds	NDNSNSNDNDNR	NDNDNSUSNSCS		ASNSNRUSNSNR	dNdNdNL
NLUSNSNSNSNLGS	0.0477	mir	NLNSNSNLNLNLNDNSND	NDNSNSADGS		NRNRUSNSNSAS	NLNLNSNLNLNSNLNLNSNLNLNSNd
NLNSNDNDCS	0.0474	cds	NLNLNLNSNLNSNDNL	CSNSNSNDNDGS		USNSNRASNR	GSNSNSGLNSNL
NRNSNSNSNDNDGS	0.0474	cds	NRNDNSNDND	NDNDNDNSCSNSND		GSNRNSNSNRUS	NLNSGSNSASNL
ASCSNSNSNRNR	0.0472	mir	NLNSNSNLNLNLNLNLNDNSNSNL	NDUDNSCS		ASNRNRCS	NLNLNSNSNdNdNSUS
NRNSCSNDND	0.0472	cds	NDNDNLNLNSNSNL	NDNSADNSGS		NRGSCR	NLNSNLNLNSNSUSGSNL
ASNSCSNDND	0.0469	cds	NRNRNRNSNRNRNSNRNRNDNSNSNR	USNDNDNSGS		NRNSNRNSNSCSUS	dNdNSGL
NLNLNSNSNLNLNSUSND	0.0465	mir	NRNSNDNSNDND	USNSNDNDGS		dCSNSNRNSNR	NLNdNSNSNLNLNLNSNSNLNLNL
CRNSNSUSNSNR	0.0463	mir	NRNSNDNRNSNRNRNRNSNSNRNR	GSNSUSNDND		CRNSNRUS	AdNLNSNSNL
NDNSUSNSNLNL	0.0462	mir-cds	NRNRNSNSNDNRNRNRNSNRNR	CSNSNDNDAS		ASNSNRNRNSCS	NLNSNSUSNSGL
ASNSNSURNR	0.0459	mir	NDNLNLNLNLNLNLNSNSNLNL	ASUDND		NRNSNRUSGSNSNR	NLNLNSNLGSNSNSUS
USNDNDNSNSNR	0.0458	mir-cds	NDNSNDNSNDNR	USNSCSNSNDND		NRNRCSNSUS	dNSNSNdNLNL
NRGRNSNSNSUS	0.0457	mir	NLNSNSNDNLNLNSNSND	USNSCSNDND		NRUSNSASNR	NLUSNSNSNLNLGS
ASNDGD	0.0455	cds	NRNRNSNSNDNRNRNSNRNRNR	ASNDGD		NRNRUSNSNSGR	ALNLNSNSNd
NDNSNRNRNRNSNSUS	0.0455	mir	NLNSNLNSNLNLNLNLNSNDNSNL	GSNSASNSNDND		NRNRNSUSNSNSGS	NLNSNSNSNLNLGSNSNd
NRCSNSUSNR	0.0455	mir	NDNSNRNRNRNRNSNRNRNRNSNSNR	NDNDNSNSNSGSAS		NRCSNRNSNd	NLNSULNSCS
NRCRNSNSUS	0.0454	mir	NDNSNRNSNRNRNSNRNRNRNSNSNR	GSCSNSNSNDND		dNSNRNSNRNRNSNRNRNRNSNSNRNR	NLGSNSNSNSNLUL
NDNSNDCSNSGS	0.0453	cds	NLNSNSNDNDNLNSNL	NDNDNSGSNSAS		dASNSNRNSNRNR	USGLNLNSNSNLNL
ASNSNSUSNRNR	0.0451	mir	NLNLNSNSNLNLNLNSNDND	CDUD		NRNSNSNdNdNSGS	NLNSNSNLNSULNSNd
NRNRUSNSCS	0.0451	mir	NRNSNSNRNRNRNRNSNSNDNRNRNR	UDNDCS		dNSNSUSNRNRNSNSNR	NLNLCSNSNSUS
ULNSNSNSGL	0.0451	mir	NRNRNSNRNRNRNSNSNDNRNR	NDNDUSNSNSNSGS		NRNRCSNSNSNSGS	NLNSNLNSNLNLNSNLNLNSNLNLNSNd
GRNSNRNSNSUS	0.0448	mir	NLNSNLNSNDNLNSNLNSNLNL	GSADNDND		dNSNSARNSNR	NLNSASNSNLGS
GSNDNDGS	0.0442	cds	NRNRNDNSNSNDND	GSNSNDNDNSCS		GSUSNSNRNR	NLULNSNSNSNSCS
NDNSNRNRNRNSNSGS	0.044	cds	NLNSNSNDNLNLNLNSNSNLNLNL	NDNDNSNSGSGS		NRNRNSNSGSUS	NLNLNSNSNLNLNLNSNSNLNd
NLGSNLAS	0.0439	mir	NDNDNSNDNSNLNL	NDNDNSNSNSGSGS		NRNRNSNSNSGSUS	CSALNL
ASNSASNSNRNR	0.0437	mir	NRNSNRNSNRNRNSNRNRNRNSNSND	GSNSNDNDNSUS		GRNSCR	dNSNSNLNLCL
NLNLUSNSAS	0.0437	mir	NRNRNSNSNDNRNRNRNSNSNR	CSNSNSCSNDND		NRNSNSNRNSCSUS	CSUSNSNLNSNL
GSASNSNRNR	0.0434	mir-cds	NLNSNLNDNSNLNLNLNLNL	CDNDNSNSNSGS		NRNSNRNSGSUS	GSNdNSNLNSNL
NLNSNSNDNDNDNSNSND	0.0434	cds	NLNLNSNLNLNSNLNSNLNLNLNSND	ASNDNDNSCS		dCSNSNSNRNRNR	NLNLNSNLNSNdNSUS
ASNSASNRNR	0.0433	mir	NRNSNRNDNSND	CSUSNDNSND		dASNSNSNRNR	GSNSNSNLUL
NLNSNSNSGLNSAS	0.0433	mir	NRNDNSNSNDND	GSNSNSNDNDUS		USNSNSUSNRNRNR	NLNSNSNSNLNLUSNSNSNSUS
NLNLUSNSCS	0.0433	mir	NRNSNRNSNRNRNRNSNRNRNRNSND	NDNDNDNDGD		GRNSNSNSNSUR	NLNLNSNLNLNSNdNSUS
NDNSNRNSNSNRCS	0.0428	mir-cds	NLNLNSNLNSNLNLNLNSNDNSNL	NDADNSNSNSUS		dNSNSNRNRNRNSNSCS	dNSNLNSNdNd
GRUSNR	0.0427	mir	NLNLNSNLNLNSNDNSND	NDNDADNSGS		GSNSNRNRNSNRNRNSNRNR	NLNSCSNSGL
NRNSURNSCS	0.0427	mir	NRNRNRNSNDNRNSNRNSNR	USNSNSNDNDGS		NRGSNRNSNSUS	NLUSNSNSNdNd
ASNSNSNRNRNRNSNSNSUS	0.0426	mir	NDNSNDNDNSNL	NDNDNSNSUSCS		NRNSCRNSNSUS	CSASNLNL
URUR	0.0426	mir	NLNSNLNSNDNLNLNLNSNLNL	CSNSNDNSAD		dASNSNRNRNSNR	NLGLNSAS
NDNSNDNDNDNSNSNR	0.0425	mir-cds	NLNSNLNLNLNSNLNSNLNLNLNSND	NDNDNSGSNSCS		dNSNSNRNRNRNSGS	dNdNdNdNSNL
NLUSNLAS	0.0425	mir	NRNSNRNRNRNSNRNSNDNRNSNR	USNDNSAD		NRURNSNSNSGR	GSNSNLNLNSUS
NLULNSNSNSGS	0.0425	mir-cds	NLNLNSNSNLNLNLNLNSNDNSNL	ASNSCSNDND		dNSNSNdNSGR	NLALNSNSUS
NDNSNSNRNSUR	0.0424	mir-cds	NLNLNLNLNLNSNSNLNLNLNSND	NDCDNSNSNSNSGS		dNSNSNdNdNRNSNR	dUSNSNLNL
GRNSNSNSNRUS	0.0424	mir	NLNLNLNLNLNSNDNL	NDNDNDNSNSNSUSGS		dASNSNRNR	NLNLNSNLULNSNSNd
NRNRNSNDNSUS	0.0424	cds	NRNSNSNRNRNRNRNRNSNDNSNRNR	GSNSNSADNSND		ARGSNSNR	NLNSNSNSNLGLNSNSNSNSUS
ADUDND	0.0423	cds	NDNSNDNDNL	NDNDGSNSAS		dNSNSNRNRNRNSNSNRNRNRNR	USUSNLNL
USNSNDNSNRNRNR	0.0422	mir	NDNSNDNRNRNRNSNSNR	NDNSADNSNSNSGS		dNSNRNRNSNRNSNRNRNRNSNSNRNR	NLCLNLNSNSNSNd
NDUDNSNSNSGS	0.0421	cds	NDNDNDNSNSNL	CSNSUSNSNDND		GRNRNSNSNSNd	NLNSNdNSNSGL
GSASNSNSNLNL	0.042	mir-cds	NLNSNLNSNDNLNLNSNSNL	ADUSND		ASNSNRUSNR	NLNSNLNdNSNLNLNLNLNSNSNL
NDNDNLNSNSNLNLNL	0.0419	cds	NLNSNLNLNLNLNLNSNSNLNLND	NDNDNSCSNSNDND		ASNSNRUR	NLNLNSNLNLNLNSNLNSNSCS
GSUSNRNR	0.0418	mir	NLNSNLNSNLNLNSNLNSNLNLNSND	UDNDNSAS		GSUSNRNSNSNR	CLNLNSNSNSNd
GSUSNRNRNR	0.0418	mir	NDNDNDNDNSNRNRNSNR	NDNDNSASNSNSGS		dNSNRNRNSNRNSGS	dNdNdNdNL
USNSNSNRNRNRNSGS	0.0418	mir	NLNSNLNLNDNDNSND	NDNDCSNSNSCS		URNRNSNSGS	NLNSNSNdNdNLNSNSNL
ASNRNSNRNSCS	0.0416	mir	NLNLNLNDNSNSNLNLNLNSNSNL	NDASNDGS		dCdNSNSNSNR	NLNSCLNSNSUS
ASNRNSUR	0.0416	mir	NRNSNRNSNDNRNSNRNSNRNR	ASNSNSNDNDCS		GSNRASNSNSNR	NLALGS
GSUSNRNSNR	0.0416	mir	NDNSNRNRNRNSNRNRNRNRNRNSNSNR	NDNDNSGSNSNSCS		NRCRUSNSNR	NLUSGLNSNSNL
NDNSNRNSNSNRGR	0.0415	cds	NDNDNSNDNRNRNSNSNR	NDUDNSNSNSNSGS		NRNSNSNRGRNSNd	ULNSNSNSGSNL
NRASGSNSNR	0.0415	mir	NLNSNLNSNDNLNLNLNLNL	NDNDGSNSUS		ASNRNSNRNSNd	GSNSNSNLNLUS
NDNSCRNSNR	0.0414	mir-cds	NLNSNLNSNLNLNSNLNLNSNLNSND	GSNSNDNDUS		USNSNRNRNSGS	NLNSNLNSNSNdGS
NRNRNSUSNSAS	0.0414	mir	NDNDNSNSNRNRND	ADCD		USNSGRNSNR	NLUSNSCSNSNL
NLNSNSGSNLNLNSUS	0.0413	mir	NDNRNSNRNRNRNSNSNRNR	USNDCD		dNdCSNSNR	dNSNSNdNdNL
NDNSNRNSNRNSGR	0.0411	mir	NRNRNSNRNSNDNRNRNSNRNR	ADNSGD		dNdCSNR	NLNSNLNSNLNLNSUSNd
NRNRNSNSUSNSAS	0.0411	mir	NRNRNRNRNDNSNSND	NDNSNDNSNSNDCS		dNRNRNSNSNSAS	NLNLNSGSNSNSAS
NLNLALGS	0.041	mir	NDNLNLNLNLNLNSNLNLNL	NDGDAS		NRNRNSNSNdNRNRNSNSNRNR	ULNSNLNSGS
NRNRNSNSNSUSCS	0.041	mir	NLNSNLNSNLNDNSNLNLNL	NDADNDGS		CSUSNSNRNR	GSNSASNLNL
ASNSNRUSNSNR	0.0409	mir	NRNSNDNRNRNRNRNRNSNRNR	ADUDND		NRUSGRNSNR	NLUSNSCSNL
USNSNLNLCS	0.0409	mir	NDNDNRNSNRNRNR	ASNDNDUS		dAdNSNRNR	NLULGSNSNSNL
GSNSADND	0.0408	cds	NLNSNLNSNDNLNLNLNSNL	CSNDNDCS		GRUR	ASGSNLNLNL
NRNRUSNSNSAS	0.0408	mir	NLNLNLNSNSNLNLNLNSNLNLND	NDNDNDNSNSGD		dNSNSNRNRNRNSUS	NLNSNSNSGSNLAS
USNSNRASNR	0.0408	mir	NDNSNSNRNRNRNSNRNRNRNSNSNRNR	NDADNSUS		GSNSNdNSNRNRNR	NLNSULGS
NDNDNSNDNSNL	0.0407	cds	NDNSNRNRNRNRNSNSNRNRNRNR	NDNDNSASNSCS		NRNSNSNRNRNRNSNdNSNRNRNR	CSNSGLNLNL
NDNDASNSGS	0.0407	cds	NDNDNDNSNL	GDNDNSGS		NRNSNSCSNdNd	NLUSNSNSNSNLGL
GSNRNSNSNRUS	0.0407	mir	NLNLNSNLNLNDNSNSND	NDNSNDCSNSGS		GSNRNSNSNSUR	dNSNLNSNSUL
ASNRNRCS	0.0406	mir	NLNSNSNLNDNDNSNSNL			NRCRNRNSNd	NLNLNSGSNSNLNSUS
NRGSCR	0.0406	mir	NLNLNSNSNDNLNLNLNSNLNL			dASNRNRNR	NLULGS
NLULNSNSNSGL	0.0405	mir	NDNSNSNDNDNRNRNR			NRNRNRNSGd	ALNSGL
USNDNSNSNLNL	0.0405	mir-cds	NDNDNSNDNLNL			NRNRNSUSGSNRNR	dNdNLNSNSNLNL
NRNSNRNSNSCSUS	0.0403	mir	NLNSNLNSNLNLNDNSNSNL			NRNSNRNSNRNRNSNRNRNSNRNSNd	NLNSGSNLNSGS
CSASNSNSNLNL	0.0402	mir	NLNSNLNLNLNSNLNLNDNSNSNL			NRNRNRNSCSNSNd	NLNLNLNSNSNLNLNLNSNdNSNL
NDCSNSNRNSNR	0.0402	mir-cds	NRNDNSNRNRNSNRNRNRNR			USNSNRGSNSNR	ULGSNSNSNL
NLNSASNSNSGL	0.0402	mir	NDNDNSNLNSNLNLNSNL			USNdNdNSNR	GSNLGSNSNSNL
USNSNLNLNLNSNSNSGS	0.0402	mir	NDNDNDNDNDNR			NRNSNSNSNSGRUS	NLNSNSGLNSNLNSUS
CRNSNRUS	0.0401	mir	NLNLNLNLNSNSNDNL			NRNRGSNd	USNLNSUSNL
NLNLUSNSNSNDND	0.0401	mir	NDNSNSNRNRNRNSNSNRNRNRNRNR			USNRNRNRNSNSNd	GSNSNSNLNLGS
ASNSNRNRNSCS	0.04	mir	NDNSNRNSNRNRNRNSNRNSNRNRNR			ASNRNRAS	NLNLNLGLNSNSNSUS
NLNSNSUSNLNLNSNSND	0.04	mir	NLNLNLNDNDNSNSNL			dNSNSNRNSURNR	dGSNLNSNLNL
NRNSNRUSGSNSNR	0.04	mir	NLNSNLNSNDNLNLNLNLNSNL			dNSNSNdNdNdNSNR	GSNSNSNLNLNLNSNSUS
NRNRCSNSUS	0.04	mir	NDNDNDNDNSNRNSNR			NRNSCSNSGSNR	NLNSNSNSGdNd
NRUSNSASNR	0.04	mir	NLNSNLNLNSNDNSNDND			NRUSNSNSNSNRCS	NLNLCSNSGS
CLNLNSGS	0.0399	mir-cds	NDNSNSNDNRNRNSNSNR			GSASNSNSNRNR	NLULNSNSNSNSAS
NRNRUSNSNSGR	0.0399	mir	NLNSNDNLNSNLNLNLNSNSNLNL			CSNSURNSNR	USGSNLNLNSNLNL
NRNRNSUSNSNSGS	0.0398	mir	NLNSNLNSNLNLNLNSNSNDNLNL			CSUSNSNRNRNR	NLUSNSNSNLUS
CLNLNLNSNSND	0.0397	cds	NLNLNSNSNLNLNLNSNSNLNLND			NRNSNSNRNRNRNdNSNRNRNSNR	ULNSNSNLGS
NRCSNRNSND	0.0396	cds	NDNDNDNSNDNSNRNR			GSNdNdNSNSNR	GSNdNSNSNLNL
NDNSNRNSNRNRNSNRNRNRNSNSNRNR	0.0395	mir	NDNSNRNSNRNRNRNSNSNRNRNRNSNSNR			NRNSNSCSASNR	NLNLNLNSNSNLNLNLNSNSCS
NDASNSNRNSNRNR	0.0395	mir	NLNLNLNLNLNDNSNLNSNL			NRNRNSNdNSCS	NLALNSNSNSNd
ADUD	0.0393	cds	NDNSNRNRNSNRNSNRNRNRNSNSNR			CSNSNRNRNd	USNSNdNSNLNL
NDNDNSNSGSGS	0.0393	cds	NRNSNSNRNRNRNRNDND			ASGRNSNR	USNdNSNLNL
NLALNSNSGS	0.0393	mir	NRNSNRNRNRNSNSNRNRNRNSNSND			CdNSNRNR	NLNSNSNdNdNLNLNL
NLCLAS	0.0393	mir	NLNSNDNSNLNLNLNLNLNLNSNL			dNSNRNSNRNRNSGS	NLNLNSNLNSNLNLNLNSNSCS
NRNSNSNDNDNSGS	0.0393	cds	NLNLNSNLNLNLNSNLNSNLNLNSND			dNSCRNRNR	NLNLNdNSNSNLNLNLNLNLNSNL
NDNSNSUSNRNRNSNSNR	0.0392	mir	NLNLNDNSNSNDND			dASNRNSNR	ULGL
NDNDGSNSNSGS	0.0392	cds	NDNDNDNDNSNSNRNR			NRNSNSNRNRNRNRNSNRNdNSNR	NLNLNLNLNSNdNSUS
NRNRCSNSNSNSGS	0.0392	cds	NLNSNSNDNDNDNSND			NRNSUSGRNSNR	GSNSNSNLNLNLNSNSNd
CSNSNSCSNDND	0.0391	cds	NLNSNLNLNSNLNLNSNLNLNLND			USNRNSASNR	NLNSNLNdNSNSUS
NDNSNSNLNSUL	0.0391	mir-cds	NLNSNLNLNSNLNLNLNSNLNLND			NRNSNSGRNRNSNSNSNd	NLNSNLNLNLNSNdNSNLNLNSNL
NDNSNSARNSNR	0.0391	mir	NLNLNLNLNSNLNLND			NRNSCSNRNSUS	NLNLNLNdNSNSNdNd
GSUSNSNRNR	0.039	mir	NRNRNSNRNSNRND			NRNSUSNRNSAS	ULGLNSNSNL
GSNSNSNLNLUL	0.0389	mir	NDNSNSNDNLNLNL			USCSNSNRNR	GSNLNSNSNdNdNd
NRNRNSNSGSUS	0.0389	mir	NDNRNRNRNSNSNRNRNRNSNR			NRNSNdNdNSNSGS	GSNLAL
GSNSNSADND	0.0387	cds	NLNSNSNLNLNLNSNDNL			USNSNRNRAS	NLNSNLGLNSNSNSUS
NRNRNSNSNSGSUS	0.0387	mir	NLNLNDNDNSNDND			dASNRNR	NLNLNSGLNSNSNSUS
GRNSCR	0.0386	cds	NDNLNLNLNLNLNSNLNL			NRNRNSNRNRNSNRNRNSNdNR	GSNSALNL
NLNSNSNLUSNSCS	0.0386	mir	NRNSNSNRNRNRNSNSNRNRNRNSNSND			NRNRNSCSNSNd	ASNSNLNLNSGS
NLNLNSNSNSGSAS	0.0386	mir-cds	NDNDNSNDNDNR			NRGSCSNSNR	dNLGL
NRNSNSNRNSCSUS	0.0386	mir	NDNDNDNLNLNSNSNL			NRURNSCS	dNSNLNSNSNLUS
NRNSNRNSGSUS	0.0386	mir	NDNDNRNRNSNRNRNR			dNSNRNRNSNRNSNSCS	NLNLNLNSNdNSNLNLNSNLNSNL
NDCSNSNSNRNRNR	0.0385	mir-cds	NDNSNRNSNRNRNR			dNSNSURNSNR	CSNLNSNLGS
GSNLNLNSNSNDND	0.0384	cds	NDNSNRNRNSNRNSNRNRNSNRNSNRNR			dNSNSNRNRNRNSNSAS	GLNSNSNSCSNL
NLNLUSNSNSNSUS	0.0384	mir	NLNSNSNLNDNDNSND			dNSNSURNRNR	GLNSNSNSCL
NLULNSAS	0.0384	mir	NRNRNSNSNDNDNDND			NRNRNSNSNdAd	CLASNL
NDNSNSNSGLNLNSNSNL	0.0383	cds	NRNRNSNSNDNRNRNSNSNR			NRURNSNSNSNSGS	NLNSNLNLULNSNSNSNd
NDASNSNSNRNR	0.0383	mir-cds	NRNRNSNSNRNRNRNRNRNSNRNSND			URNRNSNd	NLNLNLNSNLNLNLNSNSNLNd
USNSNSUSNRNRNR	0.0383	mir	NRNRNSNRNSNDNR			GSNSNdNdNSNRNR	GSNSNSNLNLNLNSNSNSUS
CSUSNSNLNLNL	0.0382	mir	NDNSNSNRNRNRNSNSNRNRNRNSNR			NRCRNRNRNRNSNSNRNR	NLULNLNLNSNd
GSNSNDNDUS	0.0382	cds	NDNDNSNDNRNSNR			dCdNSNSNR	NLNSNLNdNdNSNSNL
GRNSNSNSNSUR	0.0382	mir	NDNDNDNSNDNSNR			GSNSNSCRNR	NLNSNSUSNLGS
NDNSNSNRNRNRNSNSCS	0.0381	cds	NDNDNDNDNSNRNRNR			NRNSNRNSGd	NLNSNLNLNSUSNSNLNLNSNLNL
GSNSNRNRNSNRNRNSNRNR	0.038	mir	NDNRNSNSNRNRNRNRNRNSNSNR			NRNSNRNSNRNRNRGS	NLNSCSNSGSNL
NLASNSNLGS	0.038	mir	NLNSNLNSNLNLNLNLNSNLND			GSNSNSNRNRNRNRNSNSNR	NLNSCLNSGS
NRGSNRNSNSUS	0.038	mir	NLNSNLNLNLNSNDNLNLNSNSNL			GSNSNSNRNRNRNRNSNRNR	dNdNLNLNSNSNLNL
NLNSNLNLNSNDNSNSUS	0.0379	mir	NLNLNSNSNLNLNLNSNLNLNLNSNSND			NRUSNSNSNSGR	NLNSGLAS
NRNSCRNSNSUS	0.0379	mir	NRNSNSNDNDNDND			NRNSUSNSNSGR	NLNLNSNSGLNSNSUS
NDNSUSNLNSNL	0.0378	cds	NDNRNRNSNSNRNRNRNSNRNR			NRURUS	USGSNLNSNSNLNL
NDASNSNRNRNSNR	0.0378	mir	NLNLNSNSNLNLNLNSNSNLNLNLNSNSND			CRNRNSUS	ASGLNLNSNSNSNL
NLNSNLNSNLNDNSNLNLNLNSNL	0.0378	mir				NRNSNSNRNRNRNdNSNRNSNRNR	UdNSNSNSNLNL
NDNSNSNRNRNRNSGS	0.0377	mir-cds				NRNSUSNSNRAS	ASGSNLNL
NDNDNSUSNSCS	0.0377	cds				dNSNRNSNRNRNSNRNRNSNRNRNR	dGSNSNSNLNLNL
NLNSCSNLGS	0.0377	mir				NRNSNRNSNRNRNSNRNRNSNdNSNR	GSNdNSNLNLNL
NRURNSNSNSGR	0.0377	mir				NRNSGSNRNRNSNd	NLUSNSCL
NDNSNSNDNSGR	0.0376	cds				dNRNSNSNRNRNRNSNRNRNSNR	NLNLNLNSGSNSNSUS
NDNSNSNDNDNRNSNR	0.0376	mir-cds				NRNRNSGd	NLNSNSNLNSNdGS
GSNSNSNLNSUL	0.0376	mir				NRNRCSNSNSUS	NLNLNLNSNLNSNSUd
GLNLAS	0.0376	mir-cds				dNdNSNSNRNRCS	NLNSULNSNSNSAS
ADUSND	0.0375	cds				dAdNSNR	GSNLNSNdNSNd
NDASNSNRNR	0.0375	mir-cds				GSNRNRUS	NLNSNLNSNSNLUSNd
ARGSNSNR	0.0374	mir				NRNSNSNSNSCRUR	NLNSNLNSNLNdNSNLNLNLNSNSNL
NLNLUSNSNSNLUS	0.0374	mir				NRNSASNSNSNRUS	ULNLCS
NDNSNSNRNRNRNSNSNRNRNRNR	0.0373	mir				NRNRASNSNSNSCS	dNLCL
NDNSNRNRNSNRNSNRNRNRNSNSNRNR	0.0373	mir				CSUSNSNSNRNR	NLNSNSNdNLNLNSNLNLNSNLNSNL
NDNDNSNSCSNSGS	0.0373	cds				NRNSNRNSNRNRNSNRNSNRNRNSNd	NLNLNSUSNLNLNSNSNd
GRNRNSNSNSND	0.0373	cds				NRNSNRNSNRNRNSNRNRNRNRNSNd	NLNLNLNLNSNSNdUS
NLGSNSNSNLNSUS	0.0373	mir				NRURNSNSNSGS	ASNLNLGS
ASNSNRUSNR	0.0372	mir				URNSNSNSGR	ASNSGLNL
ASNSNRUR	0.0372	mir				NRNSNdNRNSNRNRNRNSNSNR	ASNLNLNLNSNSUS
GSNSNSNSCLNL	0.0372	cds				dNSNSNSNRNRASNSNSNR	dNdNSNdNL
GSUSNRNSNSNR	0.0372	mir				NRNRNSNSNSNdCS	NLNSNSNLGLNSNSNd
USNSCSNDND	0.0372	cds				NRNRNSNSNSGSCS	NLNSNSGLNSGS
CDNDNSNSNSGS	0.0371	cds				NRURNSNSNd	dNSNLCL
NDNSNRNRNSNRNSGS	0.0371	cds				CSNSNRNRGS	dNdGSNL
URNRNSNSGS	0.0371	mir				dNSNdNdNSNRNSNRNR	NLNSNLNLNSNdNSUS
NDNDNSGSAS	0.037	cds				GRNRNSNSUS	NLGLNSNSNSNSCS
NDCDNSNSNSNR	0.037	cds				NRCSNSNSNdNd	dNdNdNdNSNSNL
NLNLNSNLNSNLNLNLNSNLNLNSND	0.037	mir				NRNRUSNSNSNSGS	CLAL
NLNLNLUSNSNSNSUS	0.037	mir				CSURNSNSNRNR	dNSNLNLNLUS
NLALNSNSND	0.037	mir-cds				GSNSNSNRNRNRNRNRNSNR	NLNSNSULGS
GSADNSND	0.0369	cds				NRNRNSUSUS	NLNSUSNSNLNSGS
GSNRASNSNSNR	0.0368	mir				CSNRNRNSNSUS	NLNLULGS
NLNSNLNLNSNLNSUSND	0.0368	mir				dNSNRNSNSNRAS	NLNSNLNSNLNLNSNLNLNLNLNSNd
NRCRUSNSNR	0.0368	mir				dNSNRGRNSNR	NLNSNLNSUSUS
GSCSNSNDND	0.0367	cds				GSNSNSNRNRNRNSNRNSNR	NLNSNLNLNdNSNSNd
NRNSNSNRGRNSND	0.0366	cds				CSNSNRUSNSNR	NLNLNSCSNSNSGS
ASNSNSNSGLNL	0.0365	mir				NRNRNSCRUS	NLNLNLNLNSNSNLNd
ASNRNSNRNSND	0.0365	cds				URNRNSNSNSAS	NLUSNSNSNLNSUS
NDNDNDNL	0.0365	cds				dNSNSNSURNRNR	ULNSNSNLUS
USNSNRNRNSGS	0.0365	mir				dNSNRNSAR	NLNSNLNSNSCd
USNSGRNSNR	0.0365	mir				dNSNdGSNR	NLNLNSNSNSGLNLNSNSNLNLNL
NDNDCSNSNR	0.0364	cds				NRNSNRNSNRNRNdNSNSNRNRNR	NLNLNLNSUSGSNSNL
NDNDCSNR	0.0364	cds				NRNRNSNSNRNRNRNSNSAS	dNSNLNLNLNSNLNSNLNLNL
NDNRNRNSNSNSAS	0.0364	cds				NRUSNRNSNSGS	dNLNLNLNSNSNdNd
NLNLNSNLNLNSNLNLNSNLNLNSND	0.0364	mir				USGRNSNSNRNR	NLNSUSNLNSUS
NRNRNSNSNDNRNRNSNSNRNR	0.0364	mir				GSNSNRNRNRNSNRNSNRNR	CLASNSNL
ADNSGD	0.0363	cds				ASNSGSNSNRNR	NLNSNSNLNLNLNSNSUSNd
CSUSNSNRNR	0.0363	mir-cds				NRNSNSNSNdAd	NLNLNSNSNLNLGSNSNd
NDASNDGS	0.0363	cds				NRNSNRNRNSNdNRNSNRNR	NLNSNSNLNLNLNSUSNd
GSNSNSGLNSNL	0.0363	mir-cds				dNdNSASNSNR	NLNSNSNLNLNLNdNSNd
NLNSGSNSASNL	0.0363	mir				NRNSURNSNSAS	NLNSNSNLGLNSNd
NRUSGRNSNR	0.0363	mir				NRNSASNdNd	NLNLNSNSNLNLNSUSNSNd
NDADNSNRNR	0.0362	cds				NRNRGSCS	NLNLNLNSNLNSNdNL
GRUR	0.0362	mir				NRNRUSUS	NLNLNLNSASNd
NLNLNSNSNDNDNSUS	0.0362	mir				NRUSGSNRNSNSNR	GSNSNLNLNSNd
NDNSNSNRNRNRNSUS	0.0361	mir				dNSNSURNR	NLNSNSNLNLNLNLNLNdNSNSNL
GSNSNDNSNRNRNR	0.0361	cds				dNSNRNSNRNRNSNRNRNSNRNSNR	ASGLNSNSNSNLNL
NRNSNSNRNRNRNSNDNSNRNRNR	0.0361	mir				dNSNRNRNSNSCS	dNdNLNLNSNSNL
NRNSNSCSNDND	0.0361	cds				dNSCRNSNSNR	GSNSNSNLNLNd
GSNRNSNSNSUR	0.036	mir				GRNSNRNSNSAS	NLNSNLNSASNd
NLNSNLNLNSNSUSGSNL	0.036	mir				GRNSASNR	NLNSNLGSNSGS
NRCRNRNSND	0.036	cds				CSNSGRNRNR	NLNLNSNSGSNLNSUS
NDASNRNRNR	0.0359	mir				dUdNSNSNSNR	NLNLNLNSNSNLUSNd
NRNRNRNSGD	0.0359	cds				NRNSNRNRNSNRNSNRNRNSNdNSNR	ASNSNSNLGL
NRNRNSUSGSNRNR	0.0358	mir				CSNSGRNR	dNLNLNLNLNLNLNSNSNLNL
CSNSGSNSNDND	0.0357	cds				dNSNSNSURNRNSNSNR	GSNSNLNLUL
NRNSNRNSNRNRNSNRNRNSNRNSND	0.0357	mir				dNRNSNRNRNRNSNSNRNRNR	NLNLAd
NRNRNRNSCSNSND	0.0357	cds				NRNSNRNSGSNd	NLUSNSNSNLCS
USNSNRGSNSNR	0.0357	mir				USNSNSNRNRCS	NLNSNSNdNLNLNSNSNd
USNDNDNSNR	0.0357	cds				GRNRNRUS	NLNSNSNLGSNLNSNSNSUS
NDNDNSGL	0.0356	cds				dNSNRNRNSNRAS	NLNSCSNSNLUS
NDADNSNSNSUS	0.0356	cds				NRNSNRNSNRNRNSNRNRNdNSNSNR	NLNSCSUSNSNL
NLNDNSNSNLNLNLNSNSNLNLNL	0.0356	mir				ASNSNSNRGR	CSNdNSNSNLNL
NRNSNSNSNSGRUS	0.0356	mir				ASNSNSURNSNR	NLNSNSNSASGLNL
NRNRGSND	0.0356	mir-cds				dNSNSNRNRUSNR	NLNSNSNLULNSNSNd
ADNLNSNSNL	0.0355	cds				NRCSNSNSNRUS	NLNSNLNSNLNLNLNLNSNdNSNL
NDNDCSNSNSND	0.0355	cds				dAdNSNSNR	USGLNLNLNSNSNL
NLNSNSUSNSGL	0.0355	mir				NRNSUSGRNRNR	ULUSNL
NLNLNSNLGSNSNSUS	0.0355	mir				USNSNSNRNRNRNSNd	ALNSNLNSNSNL
USNRNRNRNSNSND	0.0355	cds				CSNSNSNRNRNRNSNd	NLNSNSNSULNLNSNSNd
ASNRNRAS	0.0354	mir				dNSNSNSNRNRCS	NLNSNSNdNdNLNSNL
NDNSNSNDNLNL	0.0354	cds				NRNSNSGSUSNR	NLNSNLUSNSGS
NDNSNSNRNSURNR	0.0354	mir				NRNSNRNRNSNRNSNRNRNRNSNSNd	NLNLNSNSNLNLNLNSNdNd
NLUSNSNSNLNLGS	0.0354	mir				dNdASNSNR	NLGSNSNSNLNLUS
ALNLNSNSND	0.0353	mir-cds				dNSNRGSNRNR	UdNSNSNLNSNL
CSNSNSNSNDAD	0.0353	cds				dNdNSNSNdNRNRNR	NLNSNLNSNdNLNSNLNSNLNL
NDNSNSNDNDNDNSNR	0.0353	cds				dCSNRNR	NLNSNLNSGd
GSADNDND	0.0353	cds				GSNSNRNRNSNRNRNSNR	GSNLNLNSUL
NLNSNSNSNLNLGSNSND	0.0352	mir-cds				GSNSNRNRNRNRNRNSNSNR	NLNSNSNSNSULGSNL
NLNSULNSCS	0.0352	mir				GSNdNdNSNSNRNR	NLNSNSNdNLNLNLNSNSNLNLNL
NRNSCSNSGSNR	0.0352	mir				GRNSASNSNR	NLGLNd
NRUSNSNSNSNRCS	0.0352	mir				NRNRNSUSGRNR	ULGSNL
GSASNSNSNRNR	0.0351	mir-cds				NRNSUSGRNSNSNR	CSNSNLNLNSNd
NLGSNSNSNSNLUL	0.0351	mir				NRNRNSNRNRNSNdNRNSNRNR	CSNLNLUS
USGLNLNSNSNLNL	0.0351	mir				NRGRNSNSAS	dNdNSNdNSNLNL
CSNSURNSNR	0.035	mir				NRGRNSUS	NLNSNSUSNLNLNSNSGS
CSUSNSNRNRNR	0.035	mir				NRUSNSNSASNR	NLNSCSNSNLNLNSNLNLNL
NLNSNSNLNSULNSND	0.035	mir				USNSNRNRNRNSNd	NLASNSNSGL
NLNLCSNSNSUS	0.035	mir				NRNRNSNSGd	GSNSNSGLNL
NRNSNSNRNRNRNDNSNRNRNSNR	0.035	mir				NRNRNRNRGR	GLNSNSNSNLNLUS
NLNSNLNSNLNLNSNLNLNSNLNLNSND	0.0349	mir				dNSNRNRNSNRNSNRNRNSNRNRNSNR	NLNSULGSNSNSNSNL
NLNSASNSNLGS	0.0349	mir				dNRNRNSNSNRNRNRNSNRNRNR	NLNSNLNSNdNSUS
NLULNSNSNSNSCS	0.0349	mir				NRNRNSCSNSUS	NLNSNLNdNSNLNLNLNLNL
NDNDNSNSNDNSCS	0.0348	cds				NRGSNSNSNdNd	NLNLNSNLNLNSNLNSNLNLNLNSNd
GSNDNDNSNSNR	0.0348	cds				NRUSNRNSNd	NLNLNSCSNSGS
NLNLNSNSNLNLNLNSNSNLND	0.0348	mir				USNSNRAR	dCSNLNL
NRNSNSCSASNR	0.0348	mir				USGRNRNSNSNR	ALNLGS
CSALNL	0.0347	mir				dNSNSNRNSNRCS	dASNSNLNL
NDNSNSNLNLCL	0.0347	cds				dNSNRNSUSNR	NLNSNLNLNSUSNSNLNLNLNSNL
NDNDNSGSNSNSGS	0.0347	cds				GSNSASNRNR	NLNLNSNLNSNLNLNLNSNdNSNL
NRNRNSNDNSCS	0.0347	cds				NRNRCSUS	NLNLNSNLNLNSNdNSNd
CSNSNRNRND	0.0346	cds				NRNRGRNSNd	NLNLNLNSNLNSNLNLNSNSUS
CSASNSNSNDND	0.0345	cds				USNSNSNSNRURNR	ULGLNL
CSUSNSNLNSNL	0.0345	mir				NRNRNSNSNRNRNRNSNSCS	ASNSNSNSNLGL
GSNDNSNLNSNL	0.0345	cds				NRCRNRNRNRNSNSNR	dNSNdNdNSNL
NLNLNSNLNSNDNSUS	0.0345	mir				dNRNRNRNSNSNRNRNRNRNR	GSNSNSNSNLUL
ASGRNSNR	0.0344	mir				GSNSNSNRNRNRNSNd	GLNLNSNSNSAS
CDNSNRNR	0.0344	mir-cds				NRNRNSNSNRNRNRNSNSASNR	NLNSNSNLNLNLNSNLNSNSCS
NDNSNRNSNRNRNSGS	0.0344	cds				NRNRNSNdNSNSAS	NLNSNLNSNdNLNLNLNSNLNL
GSNSNSNLUL	0.0344	mir-cds				NRNRNSNRNRNSNRNRNSNdNRNR	NLNSNLNLNLNSNLNSNLNLNLNSNd
NLNSNSNSNLNLUSNSNSNSUS	0.0344	mir				NRUSGSNSNRNSNR	NLGSNLNSNSNdNd
NLNLNSNLNLNSNDNSUS	0.0344	mir				CSNSNSUSNRNRNR	GSNSNSNSULNLNL
NDNSNLNSNDND	0.0343	cds				dNSNSNdNdNR	NLNSGSNSUSNL
NDNSCRNRNR	0.0343	cds				dNSNdGSNSNR	NLNLNSNSNLNLNLNLNSNdNSNL
NDASNRNSNR	0.0343	mir-cds				GSNSNRNRNRNSNd	NLNLNSNSUSNLNLNLNLNSNSNL
NRNSNSNRNRNRNRNSNRNDNSNR	0.0343	mir				GRNSNSCR	NLNLNLNSUSNd
NLNSCSNSGL	0.0342	mir				NRNdNSNdNd	NLNLNLNLNLNSNSNLNLNLNSNd
NLUSNSNSNDND	0.0342	mir-cds				ASNSNRNSGR	NLNLNLNLNLNSNdNL
NRNSUSGRNSNR	0.0342	mir				NRNSASNRNSNSUS	NLNLCLUS
USNRNSASNR	0.0342	mir				NRNSURUS	NLALGL
USGDND	0.0342	cds				NRNRNSNSNRNSCSUS	dNSNdNdNL
CSASNLNL	0.0341	mir				USNRNRAS	NLNSNSNLNSNLUSNSUS
NRNSNSGRNRNSNSNSND	0.0341	cds				CSNRUSNR	NLNSNLASNSNSUS
NRNSCSNRNSUS	0.0341	mir				CSNRUR	NLNLUSNSNSNSAS
NLGLNSAS	0.034	mir-cds				CRNSNSUR	NLULNLNSNSNSGS
NDNDNSNDGD	0.0339	cds				dNdNSCSNR	dNSNSNSNLUL
NDNDNDNDNSNL	0.0339	cds				NRNRNRNSNRNRNSNRNRNdNSNSNR	dNdNdNSNSNL
GSNSNLNLNSUS	0.0339	mir-cds				NRNRGRCS	dNdGL
NRNSUSNRNSAS	0.0339	mir				CRUR	NLNSNSNLNSGLUS
NDNSNSNDGD	0.0338	cds				dNSNRNRNRNSNSNSCS	USNSNSNSGLNL
NLALNSNSUS	0.0338	mir				NRNSNSCRNSNSUS	CSNSNdNSNLNL
USCSNSNRNR	0.0338	mir				NRNSNdNSNdNd	CSNLNSUL
NDUSNSNLNL	0.0337	mir-cds				NRNSNdNRNSNRNRNRNSNSNRNR	NLNSNLNSNdNLNLNSNSNL
NLNLNSNLULNSNSND	0.0337	mir				NRNRNSNSNdNRNRNRNSNRNR	NLNSNLNLNLNLNLNSNSNLNLNd
NRNSNDNDNSNSGS	0.0337	cds				NRNRGSNSNSNSUS	NLNLNSNSGSNSGS
USNSNRNRAS	0.0337	mir				CSNSNSNRNRNd	NLNLNSULNSNSNd
UDNDNSNSNSGS	0.0337	cds				CSURNSNSNR	USNSGLNSNL
NDASNRNR	0.0336	mir-cds				dNSNSNRNRNRAS	CSNLNLNSNSUS
NLNSNSNSNLGLNSNSNSNSUS	0.0336	mir				dNSNSNRAR	NLNSNLNSNLNLNSNLNSNLNLNSNd
NRNRNSNRNRNSNRNRNSNDNR	0.0336	mir				NRNSNSASGR	NLNSCSNSNLNLNSNLNSNL
NRNRNSCSNSND	0.0336	cds				NRNRUSNSNSNd	NLNLNSUSNSNSGL
NRGSCSNSNR	0.0336	mir				NRNRURNSNSNd	NLNSNLNLNdNdNSNd
NRURNSCS	0.0336	mir				NRUSNSNSNdNd	NLNLNLNdNSNSNLNLNLNSNSNL
USUSNLNL	0.0336	mir				URNRNSAS	ALNLNLNSNSNLNLNL
NDNSNRNRNSNRNSNSCS	0.0335	cds				CSNSGRNSNR	NLNSNLNSNdNLNLNLNLNL
NLCLNLNSNSNSND	0.0335	cds				dNSNdNSNdNR	NLNSNLNSNLNLNSNLNLNSNLNSNd
NDNSNSURNSNR	0.0334	mir-cds				NRNSNSCSUSNR	NLNSNLNLNSGSNd
NDADNDGS	0.0334	cds				NRNRNSNSNdNRNRNSNRNRNR	NLNLNSNSNSNLULNSNSNSNd
NLNSNDNSNSGL	0.0334	cds				NRNRNRNSNSNRNRNRGSNSNR	NLNLNSNSNSULNLNSNSNLNLNL
NLNSNLNDNSNLNLNLNLNSNSNL	0.0334	mir				CSNRNSNRGS	NLNLNLNSNSNSUSGL
NLNLNSNLNLNLNSNLNSNSCS	0.0334	mir				dNSNRNRNRNRNSNRNRNRNSNSNR	USGSNLNSNLNSNL
NDNSNSNRNRNRNSNSAS	0.0333	mir				NRNSASGSNSNR	NLNSNSNdGd
NDNSNSURNRNR	0.0333	mir-cds				NRNSGRNSUS	NLULGLNL
GSNSNSADNSND	0.0333	cds				NRUSNSCSNR	CSNLNLNSGS
NRNRNSNSNDAD	0.0333	cds				dNSNRNSNRNRNSNRNRNRNSNSNR	dNLNLNLNLNLNSNLNLNL
NRURNSNSNSNSGS	0.0333	mir				GRCSNSNSNSNR	NLNSNSNLNLNLNSNSNLNLNLNSNSUS
URNRNSND	0.0333	mir-cds				NRNSNSNRNRNRNRNSNSNdNRNRNR	NLNSNSNLUSNLNSNSNd
CLNLNSNSNSND	0.0332	mir-cds				NRNSNSGSNRNRNRNSNRNSNR	NLNSNLNSNLNdNSNLNLNL
NDNDNDNDNL	0.0332	cds				NRNRNSNRNRNRNSNSNdNRNR	NLNSNLNLNSNSUSGL
NLNSNSNDNDNLNSNSNL	0.0332	cds				NRNRNRNSAd	NLNLNSNLNLNSNLNLNSNSUS
NLNSCLNSNSUS	0.0332	mir				NRNRCRNSNd	NLNLNLULNSNSNd
NLALGS	0.0332	mir				GSNSNSNRNRNRNRNSNR	ULNLNLNSNd
NLUSGLNSNSNL	0.0332	mir				NRNSNSURGR	ASNSNLNLNSNLNLNL
USNDNSAD	0.0332	cds				NRNRNdNSNSNdNd	dNSNLGL
ULNSNSNSGSNL	0.0332	mir				CSUSNRNSNRNR	GSNSNSNLNLNLNSUS
NDNDNSASNSCS	0.0331	cds				dNSNSNSNRGRNSNR	GSNSNLNLNSNLNSNd
GSNSNSNLNLUS	0.0331	mir				dNRCR	NLNSNSNLNLNLNLNLNSNSCS
GSNSNDNDNSNRNR	0.0331	cds				dCSNSNRNRNR	NLNSNLNSGSNSUS
NRCRNRNRNRNSNSNRNR	0.0331	mir				NRNSNSNRNSUSGSNR	NLNSNLNSUSNLNSNLNLNSNL
NDCDNSNSNR	0.033	cds				NRNSGRNSNd	NLCLNSNSNSNSUS
GSNSNSCRNR	0.033	mir				NRNRNRCSNSNd	CSNSNLNLNLNSNSNd
NLNSNLNSNSNDGS	0.033	mir-cds				NRNSNRNSNRNRNSNRNRNRNSNSNd	GSNSNLNLNSGS
NLUSNSCSNSNL	0.033	mir				NRURNSNSNSNSCS	NLNSNLNSNdNLNLNLNSNL
NRNSNRNSGD	0.033	cds				NRNSNRURGR	NLNSNLCSAS
NDNSNSNDNDNL	0.0329	cds				NRNRNSNSNdNRNRNRNSNSNR	NLNLNSNSNdCS
NLNSNLNSNLNLNSUSND	0.0329	mir				NRNSNRNdNSNd	NLNLNLNSNSNLNLNLNSNLNLNd
NLNLNSGSNSNSAS	0.0329	mir				NRNdNSNSNdNd	dNdNdNSNL
NRNSNRNSNRNRNRGS	0.0329	mir				NRNSNRNSNRNRNRNSNRNRNRNSNd	NLNSNSNLNLUSNSNSNSUS
ULNSNLNSGS	0.0329	mir				USNRNSNSGR	NLNSNLNLNSNLNLNLNSNSCS
GSNSNSNRNRNRNRNSNSNR	0.0328	mir				CSNRNRNSNSNd	NLNSCSNSNLNLNLNSNLNL
GSNSNSNRNRNRNRNSNRNR	0.0328	mir				dAdNSNSNRNR	NLNLNSNLNLNdNSNSNd
NRUSNSNSNSGR	0.0328	mir				NRNSCSUSNR	NLNLNLNSUSNSNLNLNLNSNSNL
GSNSASNLNL	0.0327	mir				NRNRNSNSNRNRNRNSGSNSNRNR	USNSNSNLNLGS
NLUSNSCSNL	0.0327	mir				NRNRNRNSNdNRNSNRNSNR	USNSNLNLNd
NLULGSNSNSNL	0.0327	mir				NRNRNRNRNSGSNRNSNR	NLNSNSNLNdNdNSNSNL
ASGSNLNLNL	0.0326	mir				USNSNRUSNSNR	NLNSNLNSNSNdCS
NLNSNSNSGSNLAS	0.0326	mir				dNSNSNRNRNRCS	NLNSNLNLNLNSUd
NLNSULGS	0.0326	mir-cds				NRNSNRNRNRNSNRNSNdNRNSNR	NLNSNLUSNSCS
NRNSUSNSNSGR	0.0326	mir				NRNRNSNSUSNd	NLNSUdNSNL
NRURUS	0.0326	mir				NRNRNRNSNSNRNRNSGSNSNR	NLNLNSNSNSNLULGS
CSNSGLNLNL	0.0325	mir				USNSNRNSNRGS	NLUSNLNSNSGS
CRNRNSUS	0.0325	mir				GSNSNSNRNRNRNSNR	USNLNLNLNSNSGS
NRNSNSNRNRNRNDNSNRNSNRNR	0.0325	mir				GRNRNRNSNSNd	GSNLNSNLUL
NRNSUSNSNRAS	0.0325	mir				NRNSNSNRNRNRNRNRNSNdNSNRNR	NLNLNSNSNdNLNLNLNSNLNL
NDNSNRNSNRNRNSNRNRNSNRNRNR	0.0324	mir				NRNSNRNRNSGSNRNRNR	dNdNSNdNLNL
GSNSASNSNDND	0.0324	cds				NRNRNdNSNSNSGS	GLNSNSNLAS
NLUSNSNSNSNLGL	0.0324	mir				ASNRNRNSNSNd	NLNSNLNSNLNLNdNSNSNL
NRNSNRNSNRNRNSNRNRNSNDNSNR	0.0324	mir				dNSNdNRNRNRNSNSNR	NLNSNLNLNLNSNLNLNdNSNSNL
NRNSGSNRNRNSND	0.0324	cds				NRNSNRNRNSGSNSNRNR	NLNLNLCSNSNSNd
NDNSNLNSNSUL	0.0323	mir				NRNRNRNSNSNRNRNRGSNR	USNSNLNLNLNSNSGS
NDNRNSNSNRNRNRNSNRNRNSNR	0.0323	mir				USNRNSASNSNR	dNSNSNLNLNLNSNSNSGS
NLNLNSGSNSNLNSUS	0.0323	mir				dNSNdNSGRNR	dNSNLGLNSNL
NLULGS	0.0323	mir-cds				dCSNSNRNR	dNdNSNLNSNLNLNSNL
NRNRNSGD	0.0323	cds				NRNSNRNSNSGd	NLNSNSNSULNLNSNLNLNSNL
NRNRCSNSNSUS	0.0323	mir				NRNSGRNSNRNRNR	NLNLNSNSNLNLNLNLNSNSCS
ALNSGL	0.0322	mir				NRNRNSGSAS	NLNLNLNSNSNLNLNSCSNSNL
NDNDNSNSNSNDCS	0.0322	cds				NRURNSNSGR	NLNLNLNLNSNSNdNL
NDNDNSNSNRNRCS	0.0322	cds				CSNSGSNRNR	NLNLUSNSNSNLNSGS
NDNDNLNSNSNLNL	0.0322	mir-cds				CdNSNRNSNR	NLGSNSUSNL
NDADNSNR	0.0322	mir-cds				GSNRNSNdNSNR	ASNSNLNLGS
GSNRNRUS	0.0322	mir				NRNSNSNSNRCSUS	NLNSGLNSNSNdNd
NLNSGSNLNSGS	0.0322	mir				NRNRASGS	NLNLNLNdNdNSNSNL
NLNLNLNSNSNLNLNLNSNDNSNL	0.0322	mir				NRGRCS	NLGLNSNSNSNSUS
NRNSNSNSNSCRUR	0.0322	mir				ASNRNRNSNSCS	NLULGSNL
NRNSASNSNSNRUS	0.0322	mir				NRNSNSUSNRNSGS	NLNSNSNSNLNLUSNSNSNLNLNLNL
NRNRASNSNSNSCS	0.0322	mir				NRNSNRNSNRNRNSGS	NLNSNLNSNdNLNLNLNLNSNL
ULGSNSNSNL	0.0322	mir-cds				NRNRNRNSNRNRNRNSNSNSGS	USNSNSNSGLNLNL
CSUSNSNSNRNR	0.0321	mir-cds				CSNSNRNRNSNd	USUSNSNLNL
GSNLGSNSNSNL	0.0321	mir				GSNdNSNRNRNR	CSNSGSNSNLNL
NRNSNRNSNRNRNSNRNSNRNRNSND	0.0321	mir				NRNSNRNRGR	NLNSNSUSNSCL
NRNSNRNSNRNRNSNRNRNRNRNSND	0.0321	mir				NRNSNRUSNSAS	NLNSNLNSUSNLNSNLNSNLNL
NRURNSNSNSGS	0.0321	mir				NRNRNRNSNSCSUS	NLNSNLNLNSNdNSNdNd
URNSNSNSGR	0.0321	mir				USNSNSNSNRUR	NLNSNLNLNLNLNSNSNLNLGS
CSUSNDNSND	0.032	cds				URNSUSNSNR	NLNLULNSNSNSGS
NLNSNSGLNSNLNSUS	0.032	mir				dNSGSNRNRNSNSNR	ASGSNLNSNL
NRNSNDNRNSNRNRNRNSNSNR	0.032	mir				dNdNdNdNSNRNRNSNR	ALNSNSGL
USNLNSUSNL	0.032	mir				GSNSNRNRNSAS	NLNSNdNLNSNLNLNLNSNSNLNL
NDNSNSNSNRNRASNSNSNR	0.0319	mir				NRNSNRNSNdNRNSNRNSNRNR	NLNSNLNSNLNLNLNSNSNdNLNL
GSNSNSNLNLGS	0.0318	mir				NRNSASNSNRGS	NLNSNLNSGSNLUS
NLNLNLGLNSNSNSUS	0.0318	mir				dNSNSNRNRASNSNSNR	NLNSNLNLNSNdGS
NRNRNSNSNSNDCS	0.0318	cds				dNSNSNRNRUR	NLNLNSNSNLNLNLNSNSNLNLNd
NRNRNSNSNSGSCS	0.0318	mir				dNSNSARNR	CSNSGSNLNL
NRURNSNSND	0.0318	mir-cds				dNSNRNRNRNSNRNRNRNRNRNSNSNR	CLNLNSNLNLNLNSNL
CSNSNRNRGS	0.0317	mir-cds				dNdNSNdNRNRNSNSNR	dNSNLNLAS
NDNSNDNDNSNRNSNRNR	0.0317	mir-cds				USNSNRNSGSNR	NLNSNLNSULNSNSNd
NDGSNLNSNLNL	0.0317	cds				dNdNSNSNRNRNd	NLNSAdNSNL
GSNSNSNLNLNLNSNSUS	0.0317	mir				dNRNSNRNRNRNSNSNRNR	NLNLNSNLNLNSNSUSNd
GRNRNSNSUS	0.0317	mir-cds				GSNRUR	NLCLNSNSNSNL
NLNSNSNSGDND	0.0317	cds				NRNSCSUR	USNSNSNLNLNLNSGS
NLNLCSNSGS	0.0317	mir-cds				NRNRNSNRNSNdNRNRNSNRNR	CSNSNLGL
NLULNSNSNSNSAS	0.0317	mir				NRNRNRNRNdNSNSNd	dNSNSNLNLAS
NRCSNSNSNDND	0.0317	cds				USNRNRNRNSNSNRNRNRNSNR	GSNSNSNLNLNLNSNd
USGSNLNLNSNLNL	0.0317	mir				dNSNSNSARNRNSNSNSNR	GSNLNSNLNSGS
NLUSNSNSNLUS	0.0316	mir				GRCSNSNSNR	GLNSNdNSNL
NRNRUSNSNSNSGS	0.0316	mir				NRNSNSNRGSNSAS	NLNSNSNLNSNLGLNSNSNLNL
CSURNSNSNRNR	0.0315	mir				NRNSNdNRNRNRNRNRNSNRNR	NLNSNLNSNSGSAS
NDNDNDNDGS	0.0315	mir-cds				NRNSURNSNSNd	NLNLNLNLNLNdNSNLNSNL
NDCDNSNSND	0.0315	cds				NRNRNSNSNRNRNRNSGSNSNR	NLCSUSNSNL
NDGDAS	0.0315	cds				NRNRNSNRGSNSNd	NLNSNLNSNSNdAd
GSNSNSNRNRNRNRNRNSNR	0.0315	mir				NRNRNSUSNSNSCS	NLNLNSUSNSNSUS
NRNRNSUSUS	0.0315	mir				NRUSNSNSGR	NLNLNSUSNLNLNLNSNLNL
ULNSNSNLGS	0.0315	mir				ASGRNSNSNSNR	NLNLNLGSNSNSNSUS
GSNDNSNSNLNL	0.0314	cds				dNSNSNSNRNRGSNSNR	NLASNSNSNLNLNLNSNSNL
NLNLNLNSNSNLNLNLNSNSCS	0.0314	mir				dNSAdNSNSNR	NLULNSNSNSNSGS
NLALNSNSNSND	0.0314	mir-cds				dNdNSNSNRNSAS	NLNSNSNdAd
USNSNDNSNLNL	0.0314	mir-cds				dNdNRNSNRNRNR	NLNSNdNSNLNLNLNLNLNLNSNL
USNDNSNLNL	0.0314	mir-cds				GSNSNSARNR	NLNLNSNSNLUSNd
CSNRNRNSNSUS	0.0313	mir				NRNSNSNSGRNRNSNSNSNd	NLNLNSNLNLNLNSNLNSNLNLNSNd
NLNSNSNDNDNLNLNL	0.0313	cds				NRNSNRNRNSNRNRNRNSNSGS	NLNLNdNSNSNdNd
NLNLNSNLNSNLNLNLNSNSCS	0.0313	mir				NRNRNSGRNRNSNRNR	GSNSNLNSUL
NLNLNDNSNSNLNLNLNLNLNSNL	0.0313	mir				NRNRNRNRNSGSNRNRNR	GLNSNSAL
ULGL	0.0313	mir-cds				NRGSNRUS	NLNLNSUSNSNLNLNSNLNL
NDNSNRNSNSNRAS	0.0312	mir-cds				CSNSNSGSNRNR	NLNLNLGSNd
NLNLNLNLNSNDNSUS	0.0312	mir				GSNRASNSNR	NLCSNSNLNLNSNLNLNL
NDNSNRGRNSNR	0.0311	cds				USNSNSUSNRNR	dNLNLNSNSUS
NDNDNSNSUSCS	0.0311	cds				USNRNRNRGS	GSNLNdNd
GSNSNSNLNLNLNSNSND	0.0311	cds				dNSNSNRNRNRNSNRNRNRNSNSNRNR	NLNSNSNdNdNdNSNd
GSNSNSNRNRNRNSNRNSNR	0.0311	mir				dNSNSNRGR	NLNSNLNLNSNLNLNSNLNLNLNd
NLNSNLNDNSNSUS	0.0311	mir				dNSNRNRNRNRNSNSNRNRNRNR	NLNSNLNLNSNLNLNLNSNLNLNd
NLNSNLNLNLNSNDNSNLNLNSNL	0.0311	mir				dNdNdNSGR	NLNSNLGSNSNdNd
NLNLNLNDNSNSNDND	0.0311	mir-cds				NRNRNRNSNRNRNSNRNSNSGS	NLNSCSNLNSUS
ULGLNSNSNL	0.0311	mir				USNSNRNSNRNRNRNSNSNRNRNR	NLNLNLNLNSNLNLNd
CSNSNRUSNSNR	0.031	mir				URNSNRNSNSGS	NLUSNSASNSNL
GSNLNSNSNDNDND	0.031	cds				NRNRNRNSNSUSGS	NLUSNLNSNSNSGS
GSNLAL	0.031	mir				NRNRNRNRNSNRNRNRNSNSNSGS	USNSNSNSNLGL
NLNSNLGLNSNSNSUS	0.031	mir				NRUSGRNSNSNSNR	ASNSNLNSNLUS
NLNLNSGLNSNSNSUS	0.031	mir				ASNRNSGR	dNSNSNdNLNLNL
NRNRNSCRUS	0.031	mir				CSNSNSNRNRNRNSNSNR	dNSNLNLNSUS
URNRNSNSNSAS	0.031	mir				dNSNSUSNRNRNR	NLNSNSNLNLNLNSNdNL
NDNSNSNSURNRNR	0.0309	mir				dNSASNSNRNR	NLNSNLNSUSNSCS
NDNSNRNSAR	0.0309	mir				NRNSNRNRNSGSNRNSNR	NLNLNdNdNSNdNd
GSNSALNL	0.0309	mir				ASNdNRNR	NLNLNLNLNSUSNLNSNLNL
ASNSNLNLNSGS	0.0308	mir				dNSNSNdNdNRNRNR	NLULGL
NDNSNDGSNR	0.0308	cds				GSNSNdNdNSNR	ULUSNSNL
NDNLGL	0.0308	cds				NRNSNSCRNSUS	dNSASNSNLNL
NDNSNLNSNSNLUS	0.0307	mir-cds				NRNdNSNRNRNSNRNRNRNR	dNLNLNLNLNLNSNLNL
NLNLNLNSNDNSNLNLNSNLNSNL	0.0307	mir				NRNRNSGRNRNRNRNR	GSNLNSNdNd
NRNSNRNSNRNRNDNSNSNRNRNR	0.0307	mir				dNdNdNdNdNR	NLNSNSNSNSGLUS
NRNRNSNSNRNRNRNSNSAS	0.0307	mir				USNSNSNRGSNR	NLNSNSNLNLNLNSNSNLNLNLNSNSNSGS
NRUSNRNSNSGS	0.0307	mir				USNSURNSNR	NLNSNSULGSNSNSNSNL
USGRNSNSNRNR	0.0307	mir				CRNSUR	NLNSNLNSUSGSNSNL
CSNLNSNLGS	0.0306	mir				dNSNSNRNRNRNSNSNRNRNRNRNR	NLNLNSGSNLNSNSUS
NDCDNSGS	0.0306	cds				dNSNRNSNRNRNRNSNRNSNRNRNR	NLNLGLUS
GSNSNRNRNRNSNRNSNRNR	0.0306	mir				NRNRNRNSNSNdCS	ULNLAS
GLNSNSNSCSNL	0.0306	mir				NRUSGRNRNR	dNdNdNLNLNSNSNL
GLNSNSNSCL	0.0306	mir				USNSNSASNRNR	GSNSNLNLNLNSNSNSUS
ASNSGSNSNRNR	0.0305	mir				USGRNSNRNSNR	NLNSNSNLUSNSAS
ADNDNSNSCS	0.0305	cds				ASNSCRNR	NLNSNLNSNLNLNSNSCSNLNL
CSNDAD	0.0305	cds				dNSNRNRCS	NLNSALGS
CLASNL	0.0305	mir				NRNSNSNSNRUSGSNR	NLCLNSNSNSGS
NLNSNLNLULNSNSNSND	0.0305	mir				NRNSNSNRNRUSGS	dNSNLGLNSNSNSNL
NLNLNLNSNLNLNLNSNSNLND	0.0305	mir				NRNSNSNRGR	GLNSGSNSNSNL
NRNSNSNSNDAD	0.0305	cds				NRNSNRNSCSNd	NLNSNSNLNdNdNSNd
NRNSNRNRNSNDNRNSNRNR	0.0305	mir				NRNSCSNRNSNd	NLNSNSNLGLNSNSNSNSUS
UDNDCS	0.0305	cds				USNSGRNRNR	NLCSUSNSNSNL
NDNDNSASNSNR	0.0304	mir-cds				dNdNdNdNSNRNSNR	NLNSNLNSNSNdAS
GSNSNSNLNLNLNSNSNSUS	0.0304	mir				NRNSNRNSUSGSNR	NLNSNLNSNLNLNLNLNSNLNd
NLULNLNLNSND	0.0304	mir				dNSNSNdNRNRNSNSNR	NLNSNLNLNLNSNdNLNLNSNSNL
NRNSURNSNSAS	0.0304	mir				dNdNSNSUR	NLNSNLGSNSAS
NLNSNLNDNDNSNSNL	0.0303	cds				dNdNSNRCR	NLNSGSNLUS
NRNSASNDND	0.0303	cds				GSNRNSNSNdNd	NLNLNSNSNLNLNLNSNLNLNLNSNSNd
NRNRGSCS	0.0303	mir				GSNRNSUSNSNR	NLNLNSNLNSUSNLNSNLNL
NLNSNSUSNLGS	0.0302	mir				GRNRNSAS	CSUSNSNSNLNL
NRNRUSUS	0.0302	mir				NRNSNSASNRNRNRNRNSNSNR	NLNSNSNLNLNLNSNLNSNSAS
NRUSGSNRNSNSNR	0.0302	mir				NRNSNSGSNSNRUS	NLNSNLNSNLCLNSNSNSNL
NDNSNSURNR	0.0301	mir-cds				NRNSNRUSNSNSGS	NLNSNLNLGSUS
NDNSNRNSNRNRNSNRNRNSNRNSNR	0.0301	mir				NRNSCSASNSNR	NLNLNSNSNdNdNSGS
NDNSNRNRNSNSCS	0.0301	mir-cds				NRNRNSNSNSNRUSGS	NLNLNSNSNLNLNLNSNSNLNLNLNSNSNd
NDNSCRNSNSNR	0.0301	cds				NRNRNSNSUSGSNR	NLNLNSNLNSNLUSNd
GRNSNRNSNSAS	0.0301	mir				NRNRNSCRNSNSNd	NLUSGLNL
GRNSASNR	0.0301	mir				NRNRCSNSNd
NLNSNLNLNSUSNSNLNLNSNLNL	0.0301	mir				NRCRNSNSNd
NLNSCSNSGSNL	0.0301	mir				URNSCR
NLNSCLNSGS	0.0301	cds				dNdNSNSASNR
CSNSGRNRNR	0.03	cds				dNdNdNSNdNSNRNR
CSNDNDCS	0.03	cds				NRNRNSNSNSAdNd
NDNDNLNLNSNSNLNL	0.03	cds				NRNRNSNRGR
NDCDNSNSNSND	0.03	cds				NRNRURNSUS
NDUDNSNSNSNR	0.03	mir-cds				ASNSNRNRNRNRNSNSNRNRNR
NLNSGLAS	0.03	mir				dNSNRNSNRNRNRNSNSNRNRNRNSNSNR
NLNLNSNSGLNSNSUS	0.03	mir				dNSNRNSCSNR
NRNSNRNRNSNRNSNRNRNSNDNSNR	0.03	mir				ASNRNSNRNRNRNSNSNRNRNR
USGSNLNSNSNLNL	0.03	mir				ASCSNSNRNR
ASGLNLNSNSNSNL	0.0299	mir				dNSNSNRNRUS
CSNSNDNDAS	0.0299	cds				dNSNRNRNSNRNSNRNRNRNSNSNR
CSNSGRNR	0.0299	mir-cds				GSNSNSNSNRUR
NDNSNSNSURNRNSNSNR	0.0299	mir				GSNSNSNRNRNRNRNSNSNRNRNR
NDNRNSNRNRNRNSNSNRNRNR	0.0299	mir				NRNSNSNRNRNRNRNdNd
GSNSNSASNDND	0.0299	cds				NRNSNRNRNRNSNSNRNRNRNSNSNd
NRNSNRNSGSND	0.0299	cds				NRNSARNSNRNRNR
USNSNSNRNRCS	0.0299	mir				NRNRGSNSAS
UDNSNSNSNLNL	0.0299	mir-cds				NRGSNSNSNRUS
ASGSNLNL	0.0298	mir				NRNSUSNRNSNSGS
NDNSADNSGS	0.0298	cds				NRNRNSNSNdAS
NDGSNSNSNLNLNL	0.0298	cds				dNSNSNRNSAR
GSNDNSNLNLNL	0.0298	cds				dNSNSNRNRNRNSNSGS
GRNRNRUS	0.0298	mir				NRNRNSNRNSNRNRNRNSNSGS
NLUSNSCL	0.0298	mir				NRNRNSNRNRNRNSNSNSAS
CDUD	0.0297	cds				NRNRNRNSNRNSNRNRNSNSGS
NDNSNRNRNSNRAS	0.0297	cds				NRUSNSNSNRUS
NDADNSNSNSNSCS	0.0297	cds				CdNdNSNSNR
GSNSASNDND	0.0297	cds				dNSNSNSNRURNR
NLNLNLNSGSNSNSUS	0.0297	mir				dNdNdNdNSNSNRNR
NLNSNSNLNSNDGS	0.0296	mir-cds				dNRNSNRGS
NLNLNLNSNLNSNSUD	0.0296	mir				dNRNRNSAS
CSNSNSNSADND	0.0295	cds				dUSNRNRNR
NLNSULNSNSNSAS	0.0295	mir				GSNRNRNSNSUS
NRNSNRNSNRNRNSNRNRNDNSNSNR	0.0295	mir				NRNRNSNRNSNRNd
ASNSNSNRGR	0.0294	mir				NRNRNRNRNRNSNSNRGSNR
ASNSNSURNSNR	0.0294	mir				USNSNSNRNRNRNRNSNSNRNRNR
NDNSNSNRNRUSNR	0.0294	mir				dNRNRNRNSNSNRNRNRNSNR
GSNSNDAD	0.0294	cds				NRNRUSNSNSGS
GSNLNSNDNSND	0.0294	cds				CSNRNSNRNSNd
NLNSNLNSNSNLUSND	0.0294	mir				CRURNSNSNR
NRCSNSNSNRUS	0.0294	mir				dNSNSNSCRNRNR
ADNDNSCS	0.0293	cds				GSNSNRNRNSNRNRNRNSNR
NDNDNSNDGS	0.0293	mir-cds				NRNSNSNRNRNRNSNSNRNRNRNSNSNd
NDNDADNSGS	0.0293	cds				NRGSNRNSUS
NDADNSNSNR	0.0293	mir-cds				USGRNSNRNR
NLNSNLNSNLNDNSNLNLNLNSNSNL	0.0293	mir				URGRNSNR
NRNSUSGRNRNR	0.0293	mir				dNSNSARNRNR
USNSNSNRNRNRNSND	0.0293	cds				dNdNSNdNdNR
ULNLCS	0.0293	mir				dNdNRNRNSNRNRNR
CSNSNSNRNRNRNSND	0.0292	cds				NRNRNSNSNRNSUSGS
NDNSNSNSNRNRCS	0.0292	mir-cds				NRCSNRNSUS
NDNLCL	0.0292	cds				NRGRNSNSNdNd
NLNSNSNDNLNLNSNLNLNSNLNSNL	0.0292	mir				NRUSNSNRAS
NLNLNSUSNLNLNSNSND	0.0292	mir				USNSNSARNR
NLNLNLNLNSNSNDUS	0.0292	mir				USNRCR
NRNSNSGSUSNR	0.0292	mir				ASNSNSNRNRUS
ASNLNLGS	0.0291	mir				dNSNSNRUR
NDNDNDNDGD	0.0291	cds				dNSNRNSNRNRNR
NRNSNRNRNSNRNSNRNRNRNSNSND	0.0291	mir				dNSNRNRNSNRNSNRNRNSNRNSNRNR
ASNSGLNL	0.029	mir-cds				GSUSNSNRNSNR
ASNLNLNLNSNSUS	0.029	mir				NRNSNSNRNRNRNSNSASNR
NDNDNSNDNL	0.029	cds				NRNSGSNSNdNd
NDNDASNSNR	0.029	cds				NRNSURGSNR
NLNSNSNLGLNSNSND	0.029	mir-cds				NRNRNSNSNdNdNdNd
NLNSNSGLNSGS	0.029	mir				NRNRNSNSNdNRNRNSNSNR
NDNSNLCL	0.0289	cds				NRNRNSNSNRNRNRNRNRNSNRNSNd
NDNSNRGSNRNR	0.0289	cds				NRNRNSNRNSNdNR
NDNDNSNSNDNRNRNR	0.0289	mir-cds				CRUSNSNR
NDNDGSNL	0.0289	cds				dNSNSNRNRNRNSNSNRNRNRNSNR
NDCSNRNR	0.0289	mir-cds				dNSNSUSNRNRNSNR
GSNSNRNRNSNRNRNSNR	0.0289	mir				dNdNSNdNRNSNR
GSNSNRNRNRNRNRNSNSNR	0.0289	mir				dNdNdNSNdNSNR
GSNDNDNSNSNRNR	0.0289	cds				dNdNdNdNSNRNRNR
GRNSASNSNR	0.0289	mir				dNRNSNSNRNRNRNRNRNSNSNR
NLNSNLNLNSNDNSUS	0.0289	mir				NRNSNSNdNdNdNd
NLGLNSNSNSNSCS	0.0289	mir-cds				NRNSCRNSNd
NRNRNSUSGRNR	0.0289	mir				dNSNRNSASNR
NDNDNDNDNSNSNL	0.0288	cds				dNRNRNSNSNRNRNRNSNRNR
NRNSUSGRNSNSNR	0.0288	mir
NRNRNSNRNRNSNDNRNSNRNR	0.0288	mir
NRGRNSNSAS	0.0288	mir
NRGRNSUS	0.0288	mir
NRUSNSNSASNR	0.0288	mir
USNSNRNRNRNSND	0.0288	cds
CLAL	0.0287	mir
NDNSNLNLNLUS	0.0287	mir-cds
NLNSNSULGS	0.0287	mir-cds
NLNSUSNSNLNSGS	0.0287	mir
NLNLULGS	0.0287	mir-cds
NRNRNSNSGD	0.0287	cds
NRNRNRNRGR	0.0287	mir-cds
NDNSNDNDGS	0.0286	mir-cds
NDNSNRNRNSNRNSNRNRNSNRNRNSNR	0.0286	mir
NDNRNRNSNSNRNRNRNSNRNRNR	0.0286	mir
NLNSNLNSNLNLNSNLNLNLNLNSND	0.0286	mir
NLNSNLNSUSUS	0.0286	mir
NLNSNLNLNDNSNSND	0.0286	mir-cds
NLNLNSCSNSNSGS	0.0286	cds
NLNLNLNLNSNSNLND	0.0286	mir-cds
NLUSNSNSNLNSUS	0.0286	mir
NRNRNSCSNSUS	0.0285	mir
NRGSNSNSNDND	0.0285	cds
NRUSNRNSND	0.0285	mir-cds
USNSNRAR	0.0285	mir
USGRNRNSNSNR	0.0285	mir
ULNSNSNLUS	0.0285	mir
NDNSNSNRNSNRCS	0.0284	mir-cds
NDNSNDNDGD	0.0284	cds
NDNSNRNSUSNR	0.0284	mir
GSNSNSNDAD	0.0284	cds
GSNSASNRNR	0.0284	mir
NLNSNLNSNSCD	0.0284	mir-cds
NLNLNSNSNSGLNLNSNSNLNLNL	0.0284	mir
NLNLNLNSUSGSNSNL	0.0284	mir
NRNRCSUS	0.0284	mir-cds
NRNRGRNSND	0.0284	cds
USNSNSNSNRURNR	0.0284	mir
USNDCD	0.0284	cds
NDNSNLNLNLNSNLNSNLNLNL	0.0283	mir
NDNLNLNLNSNSNDND	0.0283	cds
NLNSUSNLNSUS	0.0283	mir
NRNRNSNSNRNRNRNSNSCS	0.0283	mir
NRCRNRNRNRNSNSNR	0.0283	mir
CLASNSNL	0.0282	mir
NDNRNRNRNSNSNRNRNRNRNR	0.0282	mir
GSNSNSNRNRNRNSND	0.0282	cds
NLNSNSNLNLNLNSNSUSND	0.0282	mir
NLNLNSNSNLNLGSNSND	0.0282	mir
NRNRNSNSNRNRNRNSNSASNR	0.0282	mir
NRNRNSNDNSNSAS	0.0282	cds
NRNRNSNRNRNSNRNRNSNDNRNR	0.0282	mir
NRUSGSNSNRNSNR	0.0282	mir
CSNSNSUSNRNRNR	0.0281	mir
NDNSNSNDNDNR	0.0281	mir-cds
NDNSNDGSNSNR	0.0281	cds
GSNSNRNRNRNSND	0.0281	cds
GRNSNSCR	0.0281	mir
NLNSNSNLNLNLNSUSND	0.0281	mir
NLNSNSNLNLNLNDNSND	0.0281	mir-cds
NLNSNSNLGLNSND	0.0281	mir-cds
NLNLNSNSNLNLNSUSNSND	0.0281	mir
NLNLNLNSNLNSNDNL	0.0281	mir
NLNLNLNSASND	0.0281	cds
NRNDNSNDND	0.0281	cds
ASNSNRNSGR	0.028	mir
NDNDNSGSNSCS	0.028	cds
GSNSNLNLNSND	0.028	mir-cds
NLNSNSNLNLNLNLNLNDNSNSNL	0.028	mir
NRNSASNRNSNSUS	0.028	mir
NRNSURUS	0.028	mir
NRNRNSNSNRNSCSUS	0.028	mir
USNRNRAS	0.028	mir
ASGLNSNSNSNLNL	0.0279	mir
CSNRUSNR	0.0279	mir
CSNRUR	0.0279	mir
CRNSNSUR	0.0279	mir
NDNDNSCSNR	0.0279	cds
NDNDNLNLNSNSNL	0.0279	mir-cds
GSNSNSNSNDUD	0.0279	cds
GSNSNSNLNLND	0.0279	mir-cds
NLNSNLNSASND	0.0279	mir-cds
NLNSNLGSNSGS	0.0279	mir
NRNRNRNSNRNRNSNRNRNDNSNSNR	0.0279	mir
NRNRGRCS	0.0279	mir
CSNSADND	0.0278	cds
CRUR	0.0278	mir-cds
NDNSNSNSNDCD	0.0278	cds
NDNSNRNRNRNSNSNSCS	0.0278	cds
NDNDNSGSNSNSCS	0.0278	cds
GSCSNSNSNDND	0.0278	cds
NLNLNSNSGSNLNSUS	0.0278	mir
NLNLNLNSNSNLUSND	0.0278	mir
NRNSNSCRNSNSUS	0.0278	mir
NRNSNDNSNDND	0.0278	cds
NRNSNDNRNSNRNRNRNSNSNRNR	0.0278	mir
NRNRNSNSNDNRNRNRNSNRNR	0.0278	mir
NRNRGSNSNSNSUS	0.0278	mir
ASNSNSNLGL	0.0277	cds
CSNSNSNRNRND	0.0277	cds
CSURNSNSNR	0.0277	mir
NDNSNSNRNRNRAS	0.0277	mir-cds
NDNSNSNRAR	0.0277	mir-cds
NDNLNLNLNLNLNLNSNSNLNL	0.0277	mir
GSNSNLNLUL	0.0277	mir
NLNLAD	0.0277	cds
NLUSNSNSNLCS	0.0277	mir
NRNSNSASGR	0.0277	mir
NRNRUSNSNSND	0.0277	mir-cds
NRNRURNSNSND	0.0277	cds
NRUSNSNSNDND	0.0277	cds
URNRNSAS	0.0277	mir
CSNSGRNSNR	0.0276	mir-cds
NDNSNDNSNDNR	0.0276	mir-cds
NDNDGSNSUS	0.0276	cds
NDUDGS	0.0276	cds
NLNSNSNDNLNLNSNSND	0.0276	cds
NLNSNSNLGSNLNSNSNSUS	0.0276	mir
NLNSCSNSNLUS	0.0276	mir
NLNSCSUSNSNL	0.0276	mir
NRNSNSCSUSNR	0.0276	mir
NRNRNSNSNDNRNRNSNRNRNR	0.0276	mir
NRNRNRNSNSNRNRNRGSNSNR	0.0276	mir
CSNDNSNSNLNL	0.0275	cds
NLNSNSNSASGLNL	0.0275	mir
NLNSNSNLULNSNSND	0.0275	mir
NLNSNLNSNLNLNLNLNSNDNSNL	0.0275	mir
USGLNLNLNSNSNL	0.0275	mir
CSNRNSNRGS	0.0274	mir
NDNSNRNRNRNRNSNRNRNRNSNSNR	0.0274	mir
NRNSASGSNSNR	0.0274	mir
NRNSGRNSUS	0.0274	mir
NRUSNSCSNR	0.0274	mir
ULUSNL	0.0274	mir
ALNSNLNSNSNL	0.0273	mir
NDNSNRNSNRNRNSNRNRNRNSNSNR	0.0273	mir
GSNSNDNDNSUS	0.0273	cds
GRCSNSNSNSNR	0.0273	mir
NLNSNSNSULNLNSNSND	0.0273	mir
NLNSNSNDNDNLNSNL	0.0273	cds
NLNSNLUSNSGS	0.0273	mir
NLNLNSNSNLNLNLNSNDND	0.0273	mir-cds
NLGSNSNSNLNLUS	0.0273	mir
NRNSNSNRNRNRNRNSNSNDNRNRNR	0.0273	mir
NRNSNSGSNRNRNRNSNRNSNR	0.0273	mir
NRNRNSNRNRNRNSNSNDNRNR	0.0273	mir
NRNRNRNSAD	0.0273	mir-cds
NRNRCRNSND	0.0273	cds
UDNSNSNLNSNL	0.0273	mir-cds
GSNSNSNRNRNRNRNSNR	0.0272	mir
NLNSNLNSNDNLNSNLNSNLNL	0.0272	mir
NLNSNLNSGD	0.0272	cds
NRNSNSURGR	0.0272	mir
NRNRNDNSNSNDND	0.0272	cds
CSUSNRNSNRNR	0.0271	mir
NDNSNSNSNRGRNSNR	0.0271	mir-cds
NDNSNDGD	0.0271	cds
NDNRCR	0.0271	cds
NDCSNSNRNRNR	0.0271	cds
GSNLNLNSUL	0.0271	mir
NLNSNSNSNSULGSNL	0.0271	mir
NLNSNSNDNLNLNLNSNSNLNLNL	0.0271	mir
NLGLND	0.0271	mir-cds
ULGSNL	0.0271	mir-cds
CSNSNDNSAD	0.027	cds
CSNSNLNLNSND	0.027	mir-cds
CSNLNLUS	0.027	mir
NDNDNSNDNSNLNL	0.027	cds
NLNSNSUSNLNLNSNSGS	0.027	mir
NLNSCSNSNLNLNSNLNLNL	0.027	mir
NLASNSNSGL	0.027	mir
NRNSNSNRNSUSGSNR	0.027	mir
NRNSGRNSND	0.027	cds
NRNRNRCSNSND	0.027	cds
NDNDNDNSCSNSND	0.0269	cds
GSNSNSGLNL	0.0269	mir-cds
NRNSNRNSNRNRNSNRNRNRNSNSND	0.0269	mir
NRURNSNSNSNSCS	0.0269	mir
NDNSADNSNSNSGS	0.0268	cds
NDNDNSGSNSAS	0.0268	cds
GLNSNSNSNLNLUS	0.0268	mir
NLNSULGSNSNSNSNL	0.0268	mir
NRNSNRURGR	0.0268	mir
NRNRNSNSNDNRNRNRNSNSNR	0.0268	mir
NDNDNSCSNSGS	0.0267	cds
NLNSNLNSNDNSUS	0.0267	mir-cds
NLNSNLNDNSNLNLNLNLNL	0.0267	mir
NLNLNSNLNLNSNLNSNLNLNLNSND	0.0267	mir
NLNLNSCSNSGS	0.0267	mir-cds
NRNSNRNDNSND	0.0267	cds
NRNDNSNSNDND	0.0267	cds
NDCSNLNL	0.0266	cds
NRNSNRNSNRNRNRNSNRNRNRNSND	0.0266	mir
USNRNSNSGR	0.0266	mir
ALNLGS	0.0265	mir
CSNRNRNSNSND	0.0265	cds
NDASNSNLNL	0.0265	cds
NDADNSNSNRNR	0.0265	cds
NLNSNLNLNSUSNSNLNLNLNSNL	0.0265	mir
NLNLNSNLNSNLNLNLNSNDNSNL	0.0265	mir
NLNLNSNLNLNSNDNSND	0.0265	mir-cds
NLNLNLNSNLNSNLNLNSNSUS	0.0265	mir
NRNSCSUSNR	0.0265	mir
NRNRNSNSNRNRNRNSGSNSNRNR	0.0265	mir
NRNRNRNSNDNRNSNRNSNR	0.0265	mir
NRNRNRNRNSGSNRNSNR	0.0265	mir
USNSNRUSNSNR	0.0265	mir
ULGLNL	0.0265	mir-cds
ASNSNSNSNLGL	0.0264	mir-cds
CSNSUSNSNDND	0.0264	cds
NDNSNSNRNRNRCS	0.0264	cds
NDNSNDNDNSNL	0.0264	cds
NDNDCSNSGS	0.0264	cds
GSNSNSNSNLUL	0.0264	mir
GLNLNSNSNSAS	0.0264	mir
NLNSNSNLNLNLNSNLNSNSCS	0.0264	mir
NLNSNLNSNDNLNLNLNSNLNL	0.0264	mir
NLNSNLNLNLNSNLNSNLNLNLNSND	0.0264	mir
NLGSNLNSNSNDND	0.0264	cds
NRNSNRNRNRNSNRNSNDNRNSNR	0.0264	mir
NRNRNSNSUSND	0.0264	mir-cds
NRNRNRNSNSNRNRNSGSNSNR	0.0264	mir
USNSNRNSNRGS	0.0264	mir
NDUDNSNSNSNSGS	0.0263	cds
GSNSNSNSULNLNL	0.0263	mir
GSNSNSNRNRNRNSNR	0.0263	mir-cds
GRNRNRNSNSND	0.0263	cds
NLNSGSNSUSNL	0.0263	mir
NLNLNSNSNLNLNLNLNSNDNSNL	0.0263	mir
NLNLNSNSUSNLNLNLNLNSNSNL	0.0263	mir
NLNLNLNSUSND	0.0263	mir-cds
NLNLNLNLNLNSNSNLNLNLNSND	0.0263	mir
NLNLNLNLNLNSNDNL	0.0263	mir
NLNLCLUS	0.0263	mir
NLALGL	0.0263	mir
NRNSNSNRNRNRNRNRNSNDNSNRNR	0.0263	mir
NRNSNRNRNSGSNRNRNR	0.0263	mir
NRNRNDNSNSNSGS	0.0263	cds
ASNRNRNSNSND	0.0262	mir-cds
NDNSNSADGS	0.0262	cds
NDNSNDNDNL	0.0262	cds
NDNSNDNRNRNRNSNSNR	0.0262	mir-cds
NDNDNSNSGD	0.0262	cds
NLNSNSNLNSNLUSNSUS	0.0262	mir
NLNSNLASNSNSUS	0.0262	mir
NRNSNRNRNSGSNSNRNR	0.0262	mir
NRNRNRNSNSNRNRNRGSNR	0.0262	mir
USNRNSASNSNR	0.0262	mir
CSNDNDNSNSGS	0.0261	cds
NDNSNDNSGRNR	0.0261	cds
NDCSNSNRNR	0.0261	mir-cds
NLNLUSNSNSNSAS	0.0261	mir
NLULNLNSNSNSGS	0.0261	mir
NRNSNRNSNSGD	0.0261	cds
NRNSGRNSNRNRNR	0.0261	mir
NRNRNSGSAS	0.0261	cds
NRURNSNSGR	0.0261	mir
CSNSGSNRNR	0.026	mir-cds
CDNSNRNSNR	0.026	mir-cds
NDNSNSNSNLUL	0.026	mir-cds
NDNDNDNSNSNL	0.026	cds
NDNDGL	0.026	cds
NDADNSUS	0.026	cds
GSNSNDNDNSCS	0.026	cds
GSNRNSNDNSNR	0.026	cds
NLNSNSNLNSGLUS	0.026	mir
NRNSNSNSNRCSUS	0.026	mir
NRNRASGS	0.026	mir-cds
NRGRCS	0.026	mir-cds
USNSNSNSGLNL	0.026	mir-cds
ASNRNRNSNSCS	0.0259	mir
CSNSNDNSNLNL	0.0259	cds
CSNLNSUL	0.0259	mir
NLNSNLNSNDNLNLNSNSNL	0.0259	mir
NLNSNLNLNLNLNLNSNSNLNLND	0.0259	mir
NLNLNSNSGSNSGS	0.0259	mir
NLNLNSULNSNSND	0.0259	mir
NRNSNSUSNRNSGS	0.0259	mir
NRNSNRNSNRNRNSGS	0.0259	mir-cds
NRNRNRNSNRNRNRNSNSNSGS	0.0259	mir
USNSCSNSNDND	0.0259	cds
USNSGLNSNL	0.0259	mir
CSNSNRNRNSND	0.0258	cds
CSNLNLNSNSUS	0.0258	mir
GSNDNSNRNRNR	0.0258	cds
GSASNDND	0.0258	cds
GDAD	0.0258	cds
NLNSNLNSNLNLNSNLNSNLNLNSND	0.0258	mir
NLNSCSNSNLNLNSNLNSNL	0.0258	mir
NLNLNSUSNSNSGL	0.0258	mir
NRNSNRNRGR	0.0258	mir-cds
NRNSNRUSNSAS	0.0258	mir
NRNRNRNSNSCSUS	0.0258	mir
USNSNSNSNRUR	0.0258	mir
URNSUSNSNR	0.0258	mir
NDNSGSNRNRNSNSNR	0.0257	cds
NDNDNDNDNSNRNRNSNR	0.0257	cds
GSNSNRNRNSAS	0.0257	mir
NLNSNLNLNDNDNSND	0.0257	mir-cds
NLNLNLNDNSNSNLNLNLNSNSNL	0.0257	mir
NRNSNRNSNDNRNSNRNSNRNR	0.0257	mir
NRNSASNSNRGS	0.0257	mir
NDNSNSNRNRASNSNSNR	0.0256	mir
NDNSNSNRNRUR	0.0256	mir-cds
NDNSNSARNR	0.0256	mir-cds
NDNSNRNRNRNSNRNRNRNRNRNSNSNR	0.0256	mir
NDNDNSNDNRNRNSNSNR	0.0256	mir-cds
USNSNRNSGSNR	0.0256	mir
ALNLNLNSNSNLNLNL	0.0255	mir
NLNSNLNSNDNLNLNLNLNL	0.0255	mir
NLNSNLNSNLNLNSNLNLNSNLNSND	0.0255	mir
NLNSNLNLNSGSND	0.0255	mir-cds
NLNLNSNSNSNLULNSNSNSND	0.0255	mir
NLNLNSNSNSULNLNSNSNLNLNL	0.0255	mir
NLNLNLNSNSNSUSGL	0.0255	mir
USGSNLNSNLNSNL	0.0255	mir
NDNDNSNSNRNRND	0.0254	cds
NDNDNSASNSNSGS	0.0254	cds
NDNDNDGD	0.0254	cds
NDNDGSNSAS	0.0254	cds
NDNRNSNRNRNRNSNSNRNR	0.0254	mir
GSNRUR	0.0254	mir
NLNSNSNDGD	0.0254	cds
NLULGLNL	0.0254	mir
NRNSCSUR	0.0254	mir
NRNRNSNRNSNDNRNRNSNRNR	0.0254	mir
NRNRNRNRNDNSNSND	0.0254	cds
USNRNRNRNSNSNRNRNRNSNR	0.0254	mir
CSNLNLNSGS	0.0253	mir
NDNSNSNSARNRNSNSNSNR	0.0253	mir
NDNLNLNLNLNLNSNLNLNL	0.0253	mir
GRCSNSNSNR	0.0253	mir
NLNSNSNLNLNLNSNSNLNLNLNSNSUS	0.0253	mir
NLNSNSNLUSNLNSNSND	0.0253	mir
NLNSNLNSNLNDNSNLNLNL	0.0253	mir
NLNSNLNLNSNSUSGL	0.0253	mir
NLNLNSNLNLNSNLNLNSNSUS	0.0253	mir
NLNLNLULNSNSND	0.0253	mir
NRNSNSNRGSNSAS	0.0253	mir
NRNSNDNRNRNRNRNRNSNRNR	0.0253	mir
NRNSURNSNSND	0.0253	cds
NRNRNSNSNRNRNRNSGSNSNR	0.0253	mir
NRNRNSNRGSNSND	0.0253	cds
NRNRNSUSNSNSCS	0.0253	mir
NRUSNSNSGR	0.0253	mir
ULNLNLNSND	0.0253	mir-cds
ASNSNLNLNSNLNLNL	0.0252	mir
ASGRNSNSNSNR	0.0252	mir
NDNSNSNSNRNRGSNSNR	0.0252	mir-cds
NDNSNLGL	0.0252	mir-cds
NDNSADNSNSNR	0.0252	cds
NDNDNSNSNRNSAS	0.0252	cds
NDNDNDNSNSGD	0.0252	cds
NDNDNDNSGS	0.0252	mir-cds
NDNDNRNSNRNRNR	0.0252	mir-cds
GSNSNSNLNLNLNSUS	0.0252	mir
GSNSNSARNR	0.0252	mir
GSNSNLNLNSNLNSND	0.0252	cds
NLNSNSNLNLNLNLNLNSNSCS	0.0252	mir
NLNSNLNSGSNSUS	0.0252	mir
NLNSNLNSUSNLNSNLNLNSNL	0.0252	mir
NLCLNSNSNSNSUS	0.0252	mir
NRNSNSNSGRNRNSNSNSND	0.0252	cds
NRNSNRNRNSNRNRNRNSNSGS	0.0252	mir
NRNRNSGRNRNSNRNR	0.0252	mir
NRNRNRNRNSGSNRNRNR	0.0252	mir
NRGSNRUS	0.0252	mir
CSNSNSGSNRNR	0.0251	cds
CSNSNLNLNLNSNSND	0.0251	cds
GSNSNLNLNSGS	0.0251	mir
GSNRASNSNR	0.0251	mir
NLNSNLNSNDNLNLNLNSNL	0.0251	mir
NLNSNLCSAS	0.0251	mir
NLNLNSNSNDCS	0.0251	mir-cds
NLNLNLNSNSNLNLNLNSNLNLND	0.0251	mir
USNSNSUSNRNR	0.0251	mir
USNRNRNRGS	0.0251	mir
NDNSNSNRNRNRNSNRNRNRNSNSNRNR	0.025	mir
NDNSNSNRGR	0.025	mir-cds
NDNSNRNRNRNRNSNSNRNRNRNR	0.025	mir
NDNDNDNSNL	0.025	cds
NDNDNDNSGR	0.025	cds
NLNSNSNLNLUSNSNSNSUS	0.025	mir
NLNSNLNLNSNLNLNLNSNSCS	0.025	mir
NLNSCSNSNLNLNLNSNLNL	0.025	mir
NLNLNSNLNLNDNSNSND	0.025	mir
NLNLNLNSUSNSNLNLNLNSNSNL	0.025	mir
NRNRNRNSNRNRNSNRNSNSGS	0.025	mir
USNSNSNDNDGS	0.025	cds
USNSNSNLNLGS	0.025	mir
USNSNLNLND	0.025	mir
USNSNRNSNRNRNRNSNSNRNRNR	0.025	mir
URNSNRNSNSGS	0.025	mir
NLNSNSNLNDNDNSNSNL	0.0249	cds
NLNSNLNSNSNDCS	0.0249	cds
NLNSNLNLNLNSUD	0.0249	mir
NLNSNLUSNSCS	0.0249	mir
NLNSUDNSNL	0.0249	mir
NLNLNSNSNSNLULGS	0.0249	mir
NLUSNLNSNSGS	0.0249	mir
NRNRNRNSNSUSGS	0.0249	mir
NRNRNRNRNSNRNRNRNSNSNSGS	0.0249	mir
NRUSGRNSNSNSNR	0.0249	mir
USNLNLNLNSNSGS	0.0249	mir
ASNRNSGR	0.0248	mir
CSNSNSNRNRNRNSNSNR	0.0248	mir-cds
NDNSNSUSNRNRNR	0.0248	mir-cds
NDNSASNSNRNR	0.0248	mir-cds
GSNLNSNLUL	0.0248	mir
NLNLNSNSNDNLNLNLNSNLNL	0.0248	mir
NRNSNRNRNSGSNRNSNR	0.0248	mir
ASNDNRNR	0.0247	mir
NDNSNSNDNDNRNRNR	0.0247	cds
NDNDNSNDNLNL	0.0247	cds
NDNDUSNSNSNSGS	0.0247	cds
GSNSNDNDNSNR	0.0247	cds
GLNSNSNLAS	0.0247	mir
NLNSNLNSNLNLNDNSNSNL	0.0247	mir
NLNSNLNLNLNSNLNLNDNSNSNL	0.0247	mir
NLNLNLCSNSNSND	0.0247	cds
NRNSNSCRNSUS	0.0247	mir
NRNDNSNRNRNSNRNRNRNR	0.0247	mir
NRNRNSGRNRNRNRNR	0.0247	mir
USNSNLNLNLNSNSGS	0.0247	mir
ADCD	0.0246	cds
NDNSNSNLNLNLNSNSNSGS	0.0246	cds
NDNSNLGLNSNL	0.0246	cds
NDNDNSNLNSNLNLNSNL	0.0246	cds
NDNDNDNDNDNR	0.0246	mir-cds
NLNSNSNSULNLNSNLNLNSNL	0.0246	mir
NLNLNSNSNLNLNLNLNSNSCS	0.0246	mir
NLNLNLNSNSNLNLNSCSNSNL	0.0246	mir
NLNLNLNLNSNSNDNL	0.0246	mir-cds
NLNLUSNSNSNLNSGS	0.0246	mir
NLGSNSUSNL	0.0246	mir
USNSNSNRGSNR	0.0246	mir
USNSURNSNR	0.0246	mir
ASNSNLNLGS	0.0245	mir
CRNSUR	0.0245	mir
NDNSNSNRNRNRNSNSNRNRNRNRNR	0.0245	mir
NDNSNRNSNRNRNRNSNRNSNRNRNR	0.0245	mir
GSNSNSNDNDNDND	0.0245	mir-cds
NLNSGLNSNSNDND	0.0245	cds
NLNLNLNDNDNSNSNL	0.0245	cds
NLGLNSNSNSNSUS	0.0245	mir-cds
NLULGSNL	0.0245	mir
NRNRNRNSNSNDCS	0.0245	cds
NRUSGRNRNR	0.0245	mir
USNSNSASNRNR	0.0245	mir
USGRNSNRNSNR	0.0245	mir
ASNSCRNR	0.0244	mir
NDNSNRNRCS	0.0244	mir-cds
GSNSUSNDND	0.0244	cds
NLNSNSNSNLNLUSNSNSNLNLNLNL	0.0244	mir
NLNSNLNSNDNLNLNLNLNSNL	0.0244	mir
NRNSNSNSNRUSGSNR	0.0244	mir
NRNSNSNRNRUSGS	0.0244	mir
NRNSNSNRGR	0.0244	mir-cds
NRNSNRNSCSND	0.0244	cds
NRNSCSNRNSND	0.0244	cds
USNSNSNSGLNLNL	0.0244	mir
USNSGRNRNR	0.0244	mir
USUSNSNLNL	0.0244	mir
CSNSGSNSNLNL	0.0243	mir-cds
NDNDNSNSASGS	0.0243	cds
NDNDNDNDNSNRNSNR	0.0243	mir-cds
NLNSNSUSNSCL	0.0243	mir
NLNSNLNSUSNLNSNLNSNLNL	0.0243	mir
NLNSNLNLNSNDNSNDND	0.0243	mir-cds
NLNSNLNLNLNLNSNSNLNLGS	0.0243	mir
NLNLULNSNSNSGS	0.0243	mir
NRNSNRNSUSGSNR	0.0243	mir
ASGSNLNSNL	0.0242	mir
ADNDNSNSNSGS	0.0242	cds
ALNSNSGL	0.0242	mir
NDNSNSNDNRNRNSNSNR	0.0242	mir-cds
NDNDNSNSNSGSAS	0.0242	cds
NDNDNSNSUR	0.0242	cds
NDNDNSNRCR	0.0242	cds
GSNRNSNSNDND	0.0242	cds
GSNRNSUSNSNR	0.0242	mir
GRNRNSAS	0.0242	mir-cds
NLNSNDNLNSNLNLNLNSNSNLNL	0.0242	mir
NLNSNLNSNLNLNLNSNSNDNLNL	0.0242	mir
NLNSNLNSGSNLUS	0.0242	mir
NLNSNLNLNSNDGS	0.0242	mir-cds
NLNLNSNSNLNLNLNSNSNLNLND	0.0242	mir
NRNSNSASNRNRNRNRNSNSNR	0.0242	mir
NRNSNSGSNSNRUS	0.0242	mir
NRNSNRUSNSNSGS	0.0242	mir
NRNSCSASNSNR	0.0242	mir
NRNRNSNSNSNRUSGS	0.0242	mir
NRNRNSNSUSGSNR	0.0242	mir
NRNRNSCRNSNSND	0.0242	cds
NRNRCSNSND	0.0242	cds
NRCRNSNSND	0.0242	cds
URNSCR	0.0242	mir
CSNSGSNLNL	0.0241	mir-cds
CLNLNSNLNLNLNSNL	0.0241	mir
NDNSNLNLAS	0.0241	cds
NDNDNSNSASNR	0.0241	mir-cds
NDNDNSCSNSNDND	0.0241	cds
NDNDNDNSNDNSNRNR	0.0241	cds
NLNSNLNSULNSNSND	0.0241	mir
NLNSADNSNL	0.0241	cds
NLNLNSNLNLNSNSUSND	0.0241	mir
NLCLNSNSNSNL	0.0241	mir-cds
NRNRNSNSNSADND	0.0241	cds
NRNRNSNRGR	0.0241	mir-cds
NRNRURNSUS	0.0241	mir
USNSNSNLNLNLNSGS	0.0241	mir
ASNSNRNRNRNRNSNSNRNRNR	0.024	mir
CSNSNLGL	0.024	cds
NDNSNSNLNLAS	0.024	cds
NDNSNRNSNRNRNRNSNSNRNRNRNSNSNR	0.024	mir
NDNSNRNSCSNR	0.024	cds
GSNSNSNLNLNLNSND	0.024	cds
GSNLNSNLNSGS	0.024	mir
GDNDNSGS	0.024	cds
GLNSNDNSNL	0.024	cds
NLNSNSNLNSNLGLNSNSNLNL	0.024	mir
NLNSNLNSNSGSAS	0.024	mir
NLNLNLNLNLNDNSNLNSNL	0.024	mir
NLCSUSNSNL	0.024	mir
ASNRNSNRNRNRNSNSNRNRNR	0.0239	mir
ASCSNSNRNR	0.0239	mir
NDNSNSNRNRUS	0.0239	mir-cds
NDNSNRNRNSNRNSNRNRNRNSNSNR	0.0239	mir
GSNSNSNSNRUR	0.0239	mir-cds
GSNSNSNRNRNRNRNSNSNRNRNR	0.0239	mir
NLNSNLNSNSNDAD	0.0239	cds
NLNLNSUSNSNSUS	0.0239	mir
NLNLNSUSNLNLNLNSNLNL	0.0239	mir
NLNLNLGSNSNSNSUS	0.0239	mir
NLASNSNSNLNLNLNSNSNL	0.0239	mir
NLULNSNSNSNSGS	0.0239	mir
NRNSNSNRNRNRNRNDND	0.0239	cds
NRNSNRNRNRNSNSNRNRNRNSNSND	0.0239	mir
NRNSARNSNRNRNR	0.0239	mir
NRNRGSNSAS	0.0239	mir
NRGSNSNSNRUS	0.0239	mir
NDNDNDNDNSGS	0.0238	cds
NLNSNSNDAD	0.0238	cds
NLNSNDNSNLNLNLNLNLNLNSNL	0.0238	mir
NLNLNSNSNLUSND	0.0238	mir
NLNLNSNLNLNLNSNLNSNLNLNSND	0.0238	mir
NLNLNDNSNSNDND	0.0238	mir-cds
NRNSUSNRNSNSGS	0.0238	mir
NRNRNSNSNDAS	0.0238	cds
NDNSNSNRNSAR	0.0237	mir
NDNSNSNRNRNRNSNSGS	0.0237	cds
NDNSNDNSNSNDCS	0.0237	cds
NDNDNSNSNSASGS	0.0237	cds
GSNSNLNSUL	0.0237	mir
GLNSNSAL	0.0237	mir
NLNLNSUSNSNLNLNSNLNL	0.0237	mir
NLNLNLGSND	0.0237	mir-cds
NLCSNSNLNLNSNLNLNL	0.0237	mir
NRNRNSNRNSNRNRNRNSNSGS	0.0237	mir
NRNRNSNRNRNRNSNSNSAS	0.0237	mir
NRNRNRNSNRNSNRNRNSNSGS	0.0237	mir
NRUSNSNSNRUS	0.0237	mir
CDNDNSNSNR	0.0236	cds
NDNSNSNSNRURNR	0.0236	mir
NDNDNDNSNSGS	0.0236	mir-cds
NDNDNDNDNSNSNRNR	0.0236	mir-cds
NDNLNLNSNSUS	0.0236	mir
NDNRNSNRGS	0.0236	cds
NDNRNRNSAS	0.0236	mir
NDUSNRNRNR	0.0236	mir-cds
GSNSNSNDNDND	0.0236	mir-cds
GSNLNDND	0.0236	cds
GSNRNRNSNSUS	0.0236	mir-cds
NLNSNSNDNDNDNSND	0.0236	mir-cds
NLNSNLNLNSNLNLNSNLNLNLND	0.0236	mir
NLNSNLNLNSNLNLNLNSNLNLND	0.0236	mir
NLNSNLGSNSNDND	0.0236	cds
NLNSCSNLNSUS	0.0236	mir
NLNLNLNLNSNLNLND	0.0236	mir-cds
NLUSNSASNSNL	0.0236	mir
NLUSNLNSNSNSGS	0.0236	mir
NRNRNSNRNSNRND	0.0236	mir-cds
NRNRNRNRNRNSNSNRGSNR	0.0236	mir
USNSNSNSNLGL	0.0236	mir-cds
USNSNSNRNRNRNRNSNSNRNRNR	0.0236	mir
ASNSNLNSNLUS	0.0235	mir
NDNSNSNDNLNLNL	0.0235	cds
NDNSNDNDNSGS	0.0235	mir-cds
NDNSNLNLNSUS	0.0235	mir-cds
NDNRNRNRNSNSNRNRNRNSNR	0.0235	mir
GSNSNSNDNDUS	0.0235	cds
NLNSNSNLNLNLNSNDNL	0.0235	mir
NLNSNLNSUSNSCS	0.0235	mir
NLNLNDNDNSNDND	0.0235	mir-cds
NLNLNLNLNSUSNLNSNLNL	0.0235	mir
NLULGL	0.0235	mir-cds
NRNRUSNSNSGS	0.0235	mir
USGSNDND	0.0235	cds
ULUSNSNL	0.0235	mir
CSNRNSNRNSND	0.0234	cds
CRURNSNSNR	0.0234	mir
NDNSNSNSCRNRNR	0.0234	cds
NDNSASNSNLNL	0.0234	cds
NDNLNLNLNLNLNSNLNL	0.0234	mir
NDCSNSNDND	0.0234	cds
GSNSNRNRNSNRNRNRNSNR	0.0234	mir
GSNLNSNDND	0.0234	mir-cds
NLNSNSNSNSGLUS	0.0234	mir
NLNSNSNLNLNLNSNSNLNLNLNSNSNSGS	0.0234	mir
NLNSNSULGSNSNSNSNL	0.0234	mir
NLNSNLNSUSGSNSNL	0.0234	mir
NLNLNSGSNLNSNSUS	0.0234	mir
NLNLGLUS	0.0234	mir
NRNSNSNRNRNRNSNSNRNRNRNSNSND	0.0234	mir
NRGSNRNSUS	0.0234	mir
USGRNSNRNR	0.0234	mir
ULNLAS	0.0234	mir
URGRNSNR	0.0234	mir
ASNDNDNSCS	0.0233	cds
ASNDNDUS	0.0233	cds
NDNSNSARNRNR	0.0233	mir
NDNDNSNDNDNR	0.0233	mir-cds
NDNDNDNLNLNSNSNL	0.0233	cds
NDNDNRNRNSNRNRNR	0.0233	mir-cds
NDNDGSAS	0.0233	cds
NDUDNSCS	0.0233	cds
GSNSNLNLNLNSNSNSUS	0.0233	mir
NLNSNSNLUSNSAS	0.0233	mir
NLNSNLNSNLNLNSNSCSNLNL	0.0233	mir
NLNSALGS	0.0233	mir
NLCLNSNSNSGS	0.0233	mir-cds
NRNRNSNSNRNSUSGS	0.0233	mir
NRCSNRNSUS	0.0233	mir
NRGRNSNSNDND	0.0233	cds
NRUSNSNRAS	0.0233	mir
USNSNSARNR	0.0233	mir
USNRCR	0.0233	mir-cds
ASNSNSNRNRUS	0.0232	mir
NDNSNSNRUR	0.0232	mir-cds
NDNSNLGLNSNSNSNL	0.0232	cds
NDNSNRNSNRNRNR	0.0232	mir-cds
NDNSNRNRNSNRNSNRNRNSNRNSNRNR	0.0232	mir
GSUSNSNRNSNR	0.0232	mir
GLNSGSNSNSNL	0.0232	mir
NLNSNSNLNDNDNSND	0.0232	mir-cds
NLNSNSNLGLNSNSNSNSUS	0.0232	mir
NLCSUSNSNSNL	0.0232	mir
NRNSNSNRNRNRNSNSASNR	0.0232	mir
NRNSGSNSNDND	0.0232	cds
NRNSURGSNR	0.0232	mir
NRNRNSNSNDNDNDND	0.0232	cds
NRNRNSNSNDNRNRNSNSNR	0.0232	mir-cds
NRNRNSNSNRNRNRNRNRNSNRNSND	0.0232	mir
NRNRNSNRNSNDNR	0.0232	mir-cds
CRUSNSNR	0.0231	mir
NDNSNSNRNRNRNSNSNRNRNRNSNR	0.0231	mir
NDNSNSUSNRNRNSNR	0.0231	mir
NDNDNSNDNRNSNR	0.0231	mir-cds
NDNDNDNSNDNSNR	0.0231	mir-cds
NDNDNDNDNSNRNRNR	0.0231	cds
NDNRNSNSNRNRNRNRNRNSNSNR	0.0231	mir
NLNSNLNSNSNDAS	0.0231	mir-cds
NLNSNLNSNLNLNLNLNSNLND	0.0231	mir
NLNSNLNLNLNSNDNLNLNSNSNL	0.0231	mir
NLNSNLGSNSAS	0.0231	mir
NLNSGSNLUS	0.0231	mir
NLNLNSNSNLNLNLNSNLNLNLNSNSND	0.0231	mir
NLNLNSNLNSUSNLNSNLNL	0.0231	mir
NRNSNSNDNDNDND	0.0231	cds
NRNSCRNSND	0.0231	cds
CSUSNSNSNLNL	0.023	mir
NDNSNRNSASNR	0.023	mir
NDNRNRNSNSNRNRNRNSNRNR	0.023	mir
NLNSNSNLNLNLNSNLNSNSAS	0.023	mir
NLNSNLNSNLCLNSNSNSNL	0.023	mir
NLNSNLNLGSUS	0.023	mir
NLNLNSNSNDNDNSGS	0.023	cds
NLNLNSNSNLNLNLNSNSNLNLNLNSNSND	0.023	mir
NLNLNSNLNSNLUSND	0.023	mir
NLUSGLNL	0.023	mir
NRNSNRNSNRNRNRNSNSNSGS	0.023
ASNSNRNRNSND	0.0229
ADNDNSNSGS	0.0229
ALNLNLNSNSNLNL	0.0229
CLNLNLNSNLNLNSNL	0.0229
NDNSNSNRNSGR	0.0229
NDNSNDNSGR	0.0229
NDNDNDNSNSNSGR	0.0229
NLNSNSNLNSNLUSND	0.0229
NLNSNSULNSGS	0.0229
NLNSNLNSNLNLNLNSNSNLND	0.0229
NLNSNLNLNSNDNLNLNLNSNSNL	0.0229
NRNSNRNRNSNRNRNSNRNSGS	0.0229
NRNRNRNSNSNRNRNSGSNSNRNR	0.0229
NRGSUSNR	0.0229
UDNSNSNLNL	0.0229
ALNSNLNSNLNLNLNL	0.0228
ARNSNRNRNR	0.0228
CSUSNSNLNL	0.0228
NDNSNSNSARNR	0.0228
NDNSNDNSNSGD	0.0228
NDNDNSNSNDGD	0.0228
NDNDNSGSNRNR	0.0228
NDNDNLNL	0.0228
NDNDNRNRNRNSNRNSNR	0.0228
NLNSNSNSNLCLNSNLNSNL	0.0228
NLNSNSNLNLNLNLNLNLND	0.0228
NLNSNLNSNDNLNLNLNL	0.0228
NLNSCSNSNLNLNLNSNL	0.0228
NLNLCSNSNSNSUS	0.0228
NLNLGSAS	0.0228
NLGSNSNSNSNLUS	0.0228
NRNSNSNDNDND	0.0228
NRNSNSCSAR	0.0228
NRNRNRNSNDNRNSNRNSNRNR	0.0228
NRNRNRNRNSNSNDNRNRNSNSNR	0.0228
NRNRUSNSGS	0.0228
USNSNSNSNRCR	0.0228
USNSNSNLNLGL	0.0228
USNRNSNRAS	0.0228
NDNSGSNRNRNSNR	0.0227
NDNDNSNLNSNLNLNL	0.0227
GSNSNSNLNLNLUS	0.0227
GSNSNDNDCS	0.0227
GSASNDNSND	0.0227
NLNSNSNLNLCLNSNSNSNL	0.0227
NRNSNRNRNSNRNSNRNRND	0.0227
NRNSNRNRNRNSNSGS	0.0227
NRNRNSNSNRNRNSGSNSNR	0.0227
NRNRNSNRNRNSNRNRNSNSGS	0.0227
USUSNRNR	0.0227
NDNSNSNRNRGR	0.0226
NDNSGLNLNSNL	0.0226
NDNDNSNDNSUS	0.0226
NDNRNRNSNRNSNRNRNRNSNSNR	0.0226
GSNRASNR	0.0226
NLNSNSNDNDNSGS	0.0226
NLNSNLNLNSNLNLNLNSNLNLNSND	0.0226
NLNSNLGSNLNSND	0.0226
NLNLNSNDAD	0.0226
NLNLNLNSUSNLNSNLNL	0.0226
NRNSNSNSUSGRNR	0.0226
NRNSNSNRNRNSUSNRNRNR	0.0226
NRNSNSNRNRCSUS	0.0226
NRNSGRNSNSCS	0.0226
NRNRNSNDNSNDND	0.0226
NRNRNDNSNSGS	0.0226
NRNRNRNSNSNRNRNRGR	0.0226
ADNDCS	0.0225
NDNSNDNLNL	0.0225
NDNDNDNDNLNL	0.0225
GSNSNSNLCL	0.0225
NLNSNLNLNSUD	0.0225
NLNSNLULNSNSND	0.0225
NLNSCSNSNLNLNLNSNSNL	0.0225
NLNSUSNSNLUS	0.0225
NLCSNSNSNSGL	0.0225
NRNRNRNSUSGS	0.0225
NRNRGSAS	0.0225
ASNSNRNSNRNRNSNRNRNSNR	0.0224
CSNRNRNRNSND	0.0224
CSUSNRNSNSNR	0.0224
CSUSNRNRNR	0.0224
NDNSNDNSNSUSGS	0.0224
NDNDNDNSGSNSND	0.0224
NDNRNRNSCS	0.0224
NLNLNLNLNSNSNDNLNLNSNSNL	0.0224
NLGSNLNSNSNSGS	0.0224
NRNSNDNSNRNRNRNSNRNSNRNR	0.0224
NRNSNRNRNRNRNSNSNDNRNRNR	0.0224
NRNSURNSNSNSGS	0.0224
NRNRUSNRCS	0.0224
NRGRNRNSNSNSND	0.0224
USGRNSNR	0.0224
ADNSNSNRNRNRNR	0.0223
CSNDNDNSAS	0.0223
CRNSNRNSNSUS	0.0223
NDNSNSNSNDNDCS	0.0223
NDNLNLNLNLNLNSNL	0.0223
GSNSNDNDND	0.0223
NLNSNLNSNLNLNLNSNDNLNL	0.0223
NLNSNLNLNLNSNLUSNL	0.0223
NLNSNLUSNSAS	0.0223
NLNLNLNSNSNLNLNDND	0.0223
NLNLCLNSNLNSNSNL	0.0223
NRNSNRNRNSNSAD	0.0223
NRNDNSNRNSNRNRNRNSNSNR	0.0223
NRADND	0.0223
NRCSNRNSNSUS	0.0223
USNDNLNL	0.0223
USNLNLND	0.0223
ULNSNDND	0.0223
ASNRGSNR	0.0222
NDNSNLNSNLUS	0.0222
NDNDNSNSNSCRNR	0.0222
NDNDGD	0.0222
NLNSNLNDNSNLNLNLNL	0.0222
NLNLNSUSNSNLNLNLNSNL	0.0222
NLCSNSNLNLNLNSNLNL	0.0222
NLULNLNSNSND	0.0222
NRNSNSNRGRNSNSNSNRNR	0.0222
NRNSNRNRNDNSNSNRNRNRNR	0.0222
NRNSNRNRNRNRNSNRNRNSNDNSNR	0.0222
NRNRNSNSNRNRNDNSNSNRNRNR	0.0222
NRNRNSNSAD	0.0222
NRNRNRNSNDNRNRNSNRNRNR	0.0222
NRASNSNSGR	0.0222
NRCSNDND	0.0222
NRURNSNSUS	0.0222
ASGLNLNL	0.0221
ADNSNDNSGS	0.0221
ALNLNLNSNSNL	0.0221
CLNSNLNLNSNLNLNL	0.0221
NDNSNLNLND	0.0221
NDNSNRNRNSNRNRNSNRNSNRNRNR	0.0221
NDNDNSNRGSNR	0.0221
NDNDNRNSNRNSNRNRNR	0.0221
NDNDGSNSCS	0.0221
NLNSNLNSNSGLNLNSNSNLNLNL	0.0221
NLNSNLNLNSNSASGS	0.0221
NLNDNDNSNDND	0.0221
NLNLNSNSNLNLNLNSNSNDNLNL	0.0221
NLNLNSNSNLNLNLNSNDNL	0.0221
NLNLNSNLNSNLNLNDND	0.0221
NRNSNSNRNRNRNSNSCS	0.0221
NRNSNDNDNDND	0.0221
NRNSUSNSNRNRNSNRNR	0.0221
URGSNSNSNSNR	0.0221
NDNSNSNRNRNRNSNSNSUS	0.022
NDNDNSCSAS	0.022
NDCRNR	0.022
GLNLNSNSNLNSUS	0.022
NLNSNSNSNSULGL	0.022
NLNSNSGSNLNSGS	0.022
NLNSNLNLNSNLNLNSNDNLNL	0.022
NLNSNLGSNLNSNSNSUS	0.022
NLNLNSNDNSNDNDND	0.022
NLNLNLNSUSGL	0.022
NRNSNRNSNRNRNRNSNRNSNSGS	0.022
NRNRNSASNSND	0.022
NRGRNSNRNSNSND	0.022
ULNSCL	0.022
CLNSNLNSND	0.0219
NDNRNSNRNRNSNRNRNRNR	0.0219
NLNSNSNLUSND	0.0219
NLNSNSULGSNL	0.0219
NLNLNSNSNLNLNLNSNLNLNLND	0.0219
NLNLNSNLNLNSNDNL	0.0219
NLNLNSNLULNSNSNSND	0.0219
NLNLNLNSNSUSNLNLNSNLNSNL	0.0219
NLNLNLNSNLNLND	0.0219
NLULNSNSNSNSGL	0.0219
NLULNSNSNLNSND	0.0219
NRNSNRGSCS	0.0219
NRNRNRNSNDNSNDND	0.0219
NRNRNRNSNDNRNSNRNR	0.0219
NRNRNRNSGSNSND	0.0219
URNSNSNRNSUS	0.0219
NDNSNSNSNRNRUSNSNSNR	0.0218
NDNSNSNSNRGRNSNSNR	0.0218
NDNDNSNRCS	0.0218
NDNDNDNSGD	0.0218
NDNDNDNDNRNRNSNSNR	0.0218
NRNSNSGRNSAS	0.0218
NRNSNRNSCSNSGS	0.0218
NRNSNRNRNSNRNRNSNSUS	0.0218
NRNSNRUSNSNSAS	0.0218
NRNRNSNSNRNRNRNDNSNSNRNR	0.0218
NRNRNSNDNSNRNRNRNRNRNR	0.0218
NRNRNRNRUSGS	0.0218
NRNRGSGS	0.0218
NRURGSNSNR	0.0218
USNLNLNSNSND	0.0218
ASNSGLNSNSNL	0.0217
CRNRNSND	0.0217
GLAL	0.0217
NLNSNSNLALNSNLNSNSNL	0.0217
NLNSNLNLNSNLNLNSNLNLNSND	0.0217
NLNSNLCSNSNSUS	0.0217
NLNLNSNSNDNLNLNLNLNSNSNL	0.0217
NLNLCSNSNLNLNLNSNL	0.0217
NLNLGSNSGS	0.0217
NLULNSGS	0.0217
NRNSNDNSNSGR	0.0217
NRNSNDNRNSNRNRNRNSNRNR	0.0217
USNSNSNSNLGLNL	0.0217
USNSNSASNLNL	0.0217
USNLNSNLGS	0.0217
ASNSNSNRNRNRUS	0.0216
ASNLNLNSNSND	0.0216
CSUSNSNSNRNRNR	0.0216
NDNLNLNSNLNLNLNSNL	0.0216
GLNLGL	0.0216
NLNSNSNLNLCSNLNL	0.0216
NLNSNSUSNLCS	0.0216
NLNSNDNSGL	0.0216
NLNSNLNSUSGSNL	0.0216
NLNLNSNSNLNLNDNSND	0.0216
NLNLNLNSUSNSNLNLNSNLNL	0.0216
NLNLNLNLUSNSNSND	0.0216
NRNSURNSNSNRNRNRNSNSNR	0.0216
NRNDNDNDND	0.0216
NRNRNSNSNSAD	0.0216
NRNRNSNSNRNRNRNRNSCS	0.0216
NRNRNSNRNSNRNRNRNSNSNSGS	0.0216
NRNRNSNRNRNRNSNRNRNSNRNSND	0.0216
NRNRNSCSNSGS	0.0216
NRCSNRNRNRNSNSNRNR	0.0216
NRCRNSNSNSUS	0.0216
USNSNSNSNLAL	0.0216
UDNLNL	0.0216
ULNSNSNLNLNLNLNSNL	0.0216
ASNSNLNLNLNLNLNL	0.0215
ASNLGSNL	0.0215
NDNSNRNRNSNRNSNRNRNRNSNRNSNR	0.0215
NDNSNRNRNRNSNSND	0.0215
NDNDNDNSNSNRNRNR	0.0215
NDNDNDNSNDNR	0.0215
NDNDASNSNSNR	0.0215
NLNLNSNSULNLNSNSNLNLNL	0.0215
NLNLNSNLNSNSUSGL	0.0215
NLNLNSNLNLNSNLNLNSNSCS	0.0215
NLCSNSNLNSNLNLNSNL	0.0215
NRNSARNSNSNRNR	0.0215
NRNRNSNRNRNRNSNRNSCS	0.0215
NRNRNRNSNSNRNRNRNSNSAS	0.0215
NRNRNRNSNSNRNRNRNSGSNSNR	0.0215
USNDNDAS	0.0215
UDNSNSNSNRNR	0.0215
CSNRNRNRNSNSNRNR	0.0214
CLNLNLNLNLNSNSNL	0.0214
NDNSNDNDNDNR	0.0214
NDNLNLNSNLNLNSNL	0.0214
NDNLNLNSNLNLNLNSNSNLNL	0.0214
GSNSNSNRNRNRNSNRNR	0.0214
NLNSNSNSNLNLGSUS	0.0214
NLNSNSNSGSNLUS	0.0214
NLNLNSNSNLGLNSNSNSNLNL	0.0214
NLNLNSNLNSNDNLNSNLNSNLNL	0.0214
NLNLNSNLNLNSNLNSNLNSUS	0.0214
NLNLNSNLNLNLNSNSNLNLNLNSNSND	0.0214
NLNLNLNSNLNLNSNDND	0.0214
NLNLNLNSUSNSNLNLNLNSNL	0.0214
NLNLNLNLULNLNSNSNL	0.0214
NLALGSNL	0.0214
NRNSNRNRNSGSNRNR	0.0214
NRNSUSNRNSGS	0.0214
NRNRNSNRNRNRNSNSNRCS	0.0214
NRNRNSGRNSNRNRNR	0.0214
NRNRNSURGR	0.0214
NRNRNDNSNRNRNSNRNRNRNR	0.0214
NRNRNRNRNRNRNSNSNDNR	0.0214
NRCSNSGSNR	0.0214
USGSNLNLNLNSNL	0.0214
ASGSNRNR	0.0213
NDNRNSNRNRNSNRNSNRNR	0.0213
NDNRNRNSNSNRNRNRNSNRNSNR	0.0213
GSNSNDNSNDND	0.0213
NLNSNSGSNLGS	0.0213
NLNSNDNLNLNSNLNSNLNLNL	0.0213
NLNSNLNSGLNSND	0.0213
NLNSNLNSUSNLNSNLNL	0.0213
NLNDNSNLNSNLNLNLNL	0.0213
NLNLNSNSNLNLNSGLNSNSNLNL	0.0213
NRNSNSNRNSUSGSNSNR	0.0213
NRNSNRNRNRNRNSGS	0.0213
NRNSGRNSNSNSUS	0.0213
NRNRNSNSNDNRNRNSNRNSNR	0.0213
NRNRNRNSNSNRNRNRNSGS	0.0213
NRNRGSNSUS	0.0213
NRUSNRNSNSUS	0.0213
USNRASNSNR	0.0213
ASCSNRNR	0.0212
ADNDNSNSNSCS	0.0212
CSNSNSNDNRNR	0.0212
NDNSNSNLNSNLCS	0.0212
GSNSNRNRNRNSNSNRNRNRNR	0.0212
NLNSNLNLNLUSNSNSND	0.0212
NLNLNSNSNLNLNLNLNSNLNLND	0.0212
NLNLNSNSNLCS	0.0212
NLNLNSNSCSNSGS	0.0212
NLNLNSUSNSNLNLNLNLNL	0.0212
NLNLNLNSUSNLNLNLNL	0.0212
NLNLCLNSNLNSNLNL	0.0212
NLASNSNLUS	0.0212
NLUSNSNDNSND	0.0212
NRNSNSNSNRNRGSNSNR	0.0212
NRNSNSNRNSAD	0.0212
NRNSNSNRNRNRNSNSASNRNR	0.0212
NRNSNRNSUSND	0.0212
NRNSNRNRNDNSNRNRNSNRNSNR	0.0212
NRNSGSNSNRNRNSNRNRNSNR	0.0212
NRNRNSNDGS	0.0212
NRNRNSNRGRNSNSNSNRNR	0.0212
NRNRNRNSNSNRNRNSGSNRNR	0.0212
NRCSNSUR	0.0212
NRCRNSND	0.0212
USGLNLNLNSNL	0.0212
ASNSNLNLNLNSNLNL	0.0211
ALNSNLNLNSNLNLNL	0.0211
NDNSNSNDNLNLNSNSNL	0.0211
NDNSNLNLNSNSGL	0.0211
NDNDNDNDNDGS	0.0211
GSNLNSNSGL	0.0211
GLNSNSGL	0.0211
GLNLGS	0.0211
NLNSNLNSUSNLNLNLNSNSNL	0.0211
NLNSNLNLNLNSNDNLNSNLNL	0.0211
NLNSNLGLNSNSNSNSUS	0.0211
NLNDNSNLNLNLNSNLNSNL	0.0211
NLNLNSNLNLNLNLNSNSNLNLND	0.0211
NLNLNLNSNSUSGSNL	0.0211
NLUSNSNLNLUS	0.0211
NLUSGL	0.0211
NRNSNSNSGRNRNRNRNSNSNRNR	0.0211
NRNSNSNRNRNSGSNRNSNRNR	0.0211
NRNSNRNRNSNRNSNRNRNSGS	0.0211
NRNDNRNRNRNSNSNRNR	0.0211
NRGSNSNSUSNR	0.0211
USNSNRASNSNR	0.0211
USGSNSNDNSND	0.0211
ASNSGRNSNR	0.021
NDNSNSNDNLNLNLNL	0.021
NDNSNDNDNRNRNSNSNR	0.021
NDGSNSNSNRNRNR	0.021
NDGSNRNSNSNRNR	0.021
NDGDNSNSNSND	0.021
GSNDNDNSNR	0.021
NLNSUSGLNSNSNL	0.021
NLNDNDNSNSNLNL	0.021
NLNLNSNSNLNSGSUS	0.021
NLNLNSNSNLNLNLNLUSNSNL	0.021
NLNLNSNLNSNLNLNLNSNLND	0.021
NLNLNLNSNSNLNLNLNSNLUS	0.021
NLNLUSNSNSNSGS	0.021
NRNSNSNSNRUSGSNSNR	0.021
NRNSNSNRNRNRNSGS	0.021
NRNSCSASNR	0.021
USNSNSNLNLNLNSNSUS	0.021
ULNSNLNLNLNSNLNSNL	0.021
ULGLNSNL	0.021
ASNLNLNSND	0.0209
ADNSNDNSNR	0.0209
CSNRNRUS	0.0209
CSADND	0.0209
NDNDNDNDNSUS	0.0209
NDNLNLNSNSNLNLNLNSNSNL	0.0209
NDCDNSNSGS	0.0209
GSNRNRNSNSND	0.0209
NLNSNSNSNSULGS	0.0209
NLNSNDNLNSNLNLNLNL	0.0209
NLNSNLUSNLNSNSND	0.0209
NLNLNLNLNSNSNLNLNLNSNSUS	0.0209
NRNSNSGRNRNRNRNR	0.0209
NRNSNRARNRNRNSNSNR	0.0209
NRNSNRCSNSND	0.0209
NRNRNSNRNSNRNRNSNRNSGS	0.0209
NRNRNRNSNRNSNRGS	0.0209
NRNRNRNRNRNRNRNSNSNDNR	0.0209
NRCSNRNRNSNSNR	0.0209
USNSUSNRNRNR	0.0209
USCSNSNDND	0.0209
ULGSNSNSNLNL	0.0209
CSNLGL	0.0208
CLNLNLNSNSNLNLNL	0.0208
NDNSNDCSNSND	0.0208
NDNSNRNRGSNSNSNR	0.0208
NDNSGLNLNLNL	0.0208
NDNDNSNSNSNRCS	0.0208
NDNDGSCS	0.0208
NDNRNRNRNRNRNRNRNRNSNSNR	0.0208
GSNSARNR	0.0208
GSNSCDND	0.0208
NLNSNSGSNLUS	0.0208
NLNSNLNSCSUS	0.0208
NLNLNSNLNSNLNLNLNSNLNLND	0.0208
NLALNSNLNSNSNL	0.0208
NRNSNSNRNRNRNRNSGS	0.0208
NRNSNRNRNSNDNRNRNRNSNSNR	0.0208
NRNSNRNRNRNSNRNRNRNSNDNSNR	0.0208
NRNRNSNSNDNRNRNRNRNRNR	0.0208
NRNRNRNSNSNRNRNSGR	0.0208
NRNRNRNSNRNRNRGS	0.0208
USNSCSNSNLNL	0.0208
USNLNLUS	0.0208
ASNDNSNRNR	0.0207
NDNSNSNSNRNRGR	0.0207
NDNSNSNLNLNLNSNSNLNLNLNSNSNL	0.0207
NDNSNSNRNRNSGR	0.0207
NDNSNRNSNRNSCS	0.0207
NDNSNRNRGR	0.0207
NDGSNLNSNSNL	0.0207
GSNSNRNSNRNRNRNSNSNR	0.0207
NLNSNSNSNLULNSNSNLNLNLNL	0.0207
NLNSNSNDNLNLNSNLNSNLNLNL	0.0207
NLNLNSNSNLNLNLGSNSNSNL	0.0207
NLNLNSNSNLNLUSND	0.0207
NLGLNSNDND	0.0207
NRNSNSNSNRNRGSNSNRNSNR	0.0207
NRNSNSNRNRNRNSNSNRNRNRND	0.0207
NRNSNRNRNSCSUS	0.0207
NRNSGRNRNSNRNR	0.0207
NRNRNSNRNRNRNSNRNSNSGS	0.0207
NRNRNRNRNRNSNSNRNRNRNSND	0.0207
NRGSNSNSNRNSUS	0.0207
ASNLNSGL	0.0206
NDNSNSNSCRNR	0.0206
NDNSNRNSNRAS	0.0206
NDNSNRNRNRNSNRNSNRNRNRNSNSNR	0.0206
NDNRNRNRNSNSND	0.0206
NDADNSNSNRNSNR	0.0206
GSNSNSNLULNL	0.0206
GSNLNSNLNSNDND	0.0206
GDNSNRNR	0.0206
GRNSNSASNR	0.0206
NLNSNSNSNLGLUS	0.0206
NLNSNSNLGLNSNSNSNLNL	0.0206
NLNSNLNLNLNSNLNSNSAS	0.0206
NLNLNLNSNSNLNLNDNSNLNSNL	0.0206
NLNLNLNSNSNLNLNLNSNLND	0.0206
NLNLNLNLNDNLNSNSNL	0.0206
NRNSNRNRNRNSNRGS	0.0206
NRNSGRNRNRNRNR	0.0206
NRNRNSNSNSGR	0.0206
NRNRNSNSNRNRNRNSNRCS	0.0206
NRNRNSNSNRNRNRGSNSNR	0.0206
NRNRNSNSNRGRNSNSNSNRNR	0.0206
NRNRNRNSNDNSNSGS	0.0206
USNSNSNSGRNRNSNSNR	0.0206
USNSUSNRNSNR	0.0206
ASNSNLNLNSUS	0.0205
NDNSNSNSNLCL	0.0205
NDNSNSNRNSNRAS	0.0205
NDNSNSNRNRNRNSNSNSCS	0.0205
NDNDNDCSNSND	0.0205
GSNSNSNRNRNRNSNRNRNR	0.0205
GSNSNDNSAD	0.0205
GSNLNLNLUS	0.0205
GRNSASNSNSNR	0.0205
NLNSNLNSNSNLGLNSNSNSNLNL	0.0205
NLNSNLNSNDNLNSNLNLNLNL	0.0205
NLNSNLNSNLNLNLNSNSNLNLND	0.0205
NLNSNLNLNLNSNSNDNLNLNSNL	0.0205
NLNLNSNSNLGSNSUS	0.0205
NLNLNSNSULNSND	0.0205
NRNSNSUSNSGR	0.0205
NRNSNRASNRNRNSNSNR	0.0205
NRNSARNRNSNSNR	0.0205
NRNRNSNSUSNRNRNSNSNRNR	0.0205
NRNRNSNRNRNRNSNSNSCS	0.0205
NRNRNSNRUSGS	0.0205
NRNRNRNRNRNRNSNSNDNRNR	0.0205
USNSNDAD	0.0205
USNSNLNLNSGSNL	0.0205
USGSNLNLNSNSNL	0.0205
ULGSNSNL	0.0205
ALGSNL	0.0204
CSNSNSNRNRNRNSNSNRNRNR	0.0204
CSNSUSNRNSNR	0.0204
CSNDGD	0.0204
NDNSNDNDNSNRNRNSNR	0.0204
NDNSNRNSUR	0.0204
NDNDNSNSNDGS	0.0204
NDNDNSASGS	0.0204
NDNDNDNSNDGS	0.0204
NDNRNRNRNSNSNRNRNRNR	0.0204
NDNRGR	0.0204
NDADGS	0.0204
GDNDND	0.0204
NLNSNSNSGLNLNSNSNSUS	0.0204
NLNSNSNLNSCL	0.0204
NLNSNSNLNLNLNSNDNSNLNLNSNL	0.0204
NLNSNSNLNLUSND	0.0204
NLNSNLNSNLNLUSND	0.0204
NLNSNLNSNLUSND	0.0204
NLNSNLNLNLNSNLNLNSNLNLNSND	0.0204
NLNSNLCSNSND	0.0204
NRNSNSNSNRCRNRNSNRNSNR	0.0204
NRNSNSURNSNSGS	0.0204
NRNSGSUSNR	0.0204
NRNRNSNSNRNRNDNSNRNSNRNR	0.0204
NRNRNSNRNSAD	0.0204
NRNRNSNRNRNSGSNSNRNR	0.0204
NRNRNDNSGS	0.0204
NRNRNRNSNSNRNRNDNSNSNRNR	0.0204
NRNRNRNRNSNSNRNRNRNRND	0.0204
NRNRNRNRNRNSNSNSGR	0.0204
NRNRNRUSNSCS	0.0204
ULGSNLNL	0.0204
ALNSNLNSNLNLNSNL	0.0203
CLNSNLNLNSNLNSNL	0.0203
CLNLNSNSNDND	0.0203
NDNSNSNSNRNRAR	0.0203
NDNSNDNDNSUS	0.0203
NDNRNRUS	0.0203
GSNLNSNLUS	0.0203
GRNRND	0.0203
NLNSNSNLNLNLNLNSNLNSNSGS	0.0203
NLNSNLNSUSNLNLNSNLNSNL	0.0203
NLNSUSNSNSNLUS	0.0203
NLNDNSNLNLNLNLNLNL	0.0203
NLNLNSNSNDNLNLNLNSNSNLNL	0.0203
NLNLNSNSNLNLNLNSNLNSNSAS	0.0203
NLNLNLNSNSNLNLNLNSNSNLNLND	0.0203
NLNLNLNSUSNLNLNSNL	0.0203
NLNLNLNDNSNSNLNLNLNL	0.0203
NLGLNSUSNL	0.0203
NLUSNSNLNLNSUS	0.0203
NRNSNSCSUSNRNR	0.0203
NRNSNRNRNSNRNRNDNSNSNRNR	0.0203
NRNRNSNSNRNRNRNSGS	0.0203
NRNRNDCS	0.0203
NRNRNRNSNSNDNRNRNSNRNR	0.0203
NRNRNRNSNRNSNRNRGR	0.0203
NRNRNRCSNSNRNRNSNR	0.0203
NRURNSNSNSAS	0.0203
ALGLNL	0.0202
CSNSNSNRGR	0.0202
CSNSUSNLNL	0.0202
NDNSNRNSNRNRNRNRNRNSNRNSNR	0.0202
NDNSCRNR	0.0202
NLNSNSNSULGS	0.0202
NLNSNLNLUSNSNSNLNLNLNL	0.0202
NLNLNLNSUSNLNSNL	0.0202
NLNLCSNSNSNSGS	0.0202
NLGSNLNSNSND	0.0202
NRNSNSNRNSURGS	0.0202
NRNSNSARNRNSNSNSNR	0.0202
NRNSNSGRNRNSNRNR	0.0202
NRNRGRNSNRNRNR	0.0202
NRGRAS	0.0202
NRURNSNSNSUS	0.0202
USNSNSNLGL	0.0202
USNSURNRNR	0.0202
USGSNLNSNLNLNL	0.0202
ASNLNLNLNSNSNSUS	0.0201
ALNSNSNLNLNLNSNSNL	0.0201
CSNSUDND	0.0201
NDNSNSNLGLNSNSNL	0.0201
NDNDNSNDNDGS	0.0201
GSNSNSNRNRNRNRNR	0.0201
NLNSNSNSULNLNLNSNLNSNL	0.0201
NLNSNSGSNLNLNSNSND	0.0201
NLNSNLNLNLNSNLUSNSNL	0.0201
NLNLNSNSNSUSGLNL	0.0201
NLNLNSNSNDAD	0.0201
NLNLNSNLNSNLNSAL	0.0201
NLNLNLNSUSGSNL	0.0201
NRNSNRNRNRNSNRNRNRNRND	0.0201
NRNSUSNSCR	0.0201
NRNRNSNSNRNRNRNRNSNSNRND	0.0201
NRNRNSNRNRNRNRNSNDNRNR	0.0201
NRNRNRNSCSND	0.0201
NRCSUSNSNR	0.0201
USNSUSNSNLNL	0.0201
ALNLNSND	0.02
CSNSNDNDNSGS	0.02
CSNSNRNRUS	0.02
NDNSNLNSNLNLNSNLNSNL	0.02
NDNSNRNRNRAS	0.02
NDNSGSNSNRNRNR	0.02
NDNDNSNSCL	0.02
NDCDNDNSND	0.02
GSNSNRNSNRUS	0.02
GSNDNSNSNRNRNR	0.02
GLNLNSNSNSCS	0.02
GLUSNSNLNL	0.02
NLNSNSNLNLNLNLNLNLNSNSGS	0.02
NLNSNSGSNSGL	0.02
NLNSNLNSNSGSGS	0.02
NLNSNLNSNSUD	0.02
NLNLNSNSNSGLNLNSNSNLNL	0.02
NLNLNSGSNSGS	0.02
NLNLNLNSNLNLNSNLNSNLND	0.02
NRNSNSNRNDNDNSND	0.02
NRNSNSNRNRNRNSNSNSGRNRNR	0.02
NRNSNSUSGSNRNR	0.02
NRNSNRNRGRNSNSNSNR	0.02
NRNSARNSNRNSNR	0.02
NRNSARNRNRNRNR	0.02
NRNRNSNRNRNSNDNRNRNSNR	0.02
NRNRNSNRNRNRNSNSNRNRNRND	0.02
NRNRNRNSNRGSNRNSNR	0.02
ULNSNSNSNLGS	0.02
ULNLNSNSNLNLNLNSNL	0.02
ASNSNSNRURNR	0.0199
NDNSNSNDNDCS	0.0199
NDNSNSNRNRNRNRNRNRNRNSNSNR	0.0199
NDNRNSGR	0.0199
NDNRNRNSNSGS	0.0199
GSNSNLNLNLUS	0.0199
GSNLNSNSNLGS	0.0199
GSGSNSNDND	0.0199
GLNSNSGSNSNL	0.0199
GRNSNSNRNRNRNRNSNSNR	0.0199
NLNSNSNLNLNLNSNDNSND	0.0199
NLNSNLNSNLNLNSNLNSNLND	0.0199
NLNLNSNSNDNDNL	0.0199
NLNLNSNSNLNDND	0.0199
NLNLNSNLNSNSUSGSNL	0.0199
NLNLNLNLNLNSNLNLNSNSUS	0.0199
NRNSNRNDNSNRNRNSNRNRNR	0.0199
NRNDNRNRNRNRNR	0.0199
NRNRNRNRNSNSNRNSGR	0.0199
NRNRNRNRNSNSGRNRNSNSNR	0.0199
NRCSNRNRNSNR	0.0199
USNSNSNRNRNRNR	0.0199
ASNRNSGSNSNR	0.0198
ARNSNRNSNR	0.0198
NDNSNSNRARNR	0.0198
NDNSNRNSNRNRNRNRNRNRNSNSNR	0.0198
NDNDNSNSNSAR	0.0198
NDNDNSNDNSGS	0.0198
NDNDNSGSNSND	0.0198
NDNLNLNLNSNSNSGS	0.0198
NDNRNRNRNRNSNSND	0.0198
GLNSNLNLND	0.0198
GRNRAS	0.0198
NLNSNSNLNLNSUSNSNLNLNSNL	0.0198
NLNSNSULNLNSNSND	0.0198
NLNSNLNLNSNDNSND	0.0198
NLNSNLUSNSNSAS	0.0198
NLNLNSNSNSCSAS	0.0198
NLNLNSNSNDNLNLNLNSNLNLNL	0.0198
NLNLNSNLNSGSUS	0.0198
NLNLNSNLNLGSNSND	0.0198
NLNLNLNSCD	0.0198
NLNLNLNSUSNLNLNL	0.0198
NLNLNLNLNSNLNSNLNLNLND	0.0198
NLNLNLAD	0.0198
NLNLGSCS	0.0198
NLCLNL	0.0198
NRNSNSNRNSGRNRNSNRNR	0.0198
NRNSNSCSURNR	0.0198
NRNSNSCRNRNSNSNSNR	0.0198
NRNSNRNSNRNRNSNDNSNRNRNR	0.0198
NRNRNSNRNRNDNRNRNR	0.0198
NRNRNRNSNSNDNRNRNR	0.0198
NRNRGSNSNSCS	0.0198
USNSNSNLNLAS	0.0198
USGLNSNSNSNLNL	0.0198
ASNSNLNLNLNLNSNSNLNL	0.0197
CSNSUSNSNRNR	0.0197
NDNSNDNSCSNSGS	0.0197
NDNSNLGLNSNSNL	0.0197
NDNDNSNDNSNRNRNSNR	0.0197
NDNDGSNSNSNL	0.0197
NDGSNRNR	0.0197
GSNRNSUSNR	0.0197
NLNSNSNSNLNLGSNSNLNSNLNL	0.0197
NLNSNSNLNLNLUSNSNSND	0.0197
NLNSNSNLALNSNLNSNLNL	0.0197
NLNSNSCSNLNLNSNLNSNL	0.0197
NLNLNSNDNSNDND	0.0197
NLUSNSNSNLNSGS	0.0197
NLUSNSASNL	0.0197
NRNSNSARNRNRNSNSNR	0.0197
NRNSCSNRGS	0.0197
NRNRNSNSNRNRNSGRNSNR	0.0197
NRNRNSNRNSNDNRNRNR	0.0197
NRNRNSNRNSNRNRNSGS	0.0197
NRNRNSUSGR	0.0197
NRNRNRNSNSNDNRNRNRNR	0.0197
NRCSNRNSNSNSUS	0.0197
USNLCSNSNSNL	0.0197
USCSNRNR	0.0197
ASNSNLNSUSNL	0.0196
CSNDNSNSNRNRNR	0.0196
CLNSNLNSNLNLNSNL	0.0196
CLNSGSNL	0.0196
NDNSNLNSNLNLNLNSNLNSNLNL	0.0196
NDNSNRNRNSNRND	0.0196
NDNSNRAR	0.0196
NDNDNSNDNDNSCS	0.0196
GSNSNRUSNSNR	0.0196
GSNLNLNSAS	0.0196
NLNSNSNSGLNLNSUS	0.0196
NLNSNSNLAD	0.0196
[truncated: 27,736 more rows]
