# Supplementary material for: Integrated Sequence-Structure Motifs Suffice to Identify microRNA Precursors
Source: PLoS One. 2012 Mar 15;7(3):e32797. doi: 10.1371/journal.pone.0032797 (PMC3305290; doi:10.1371/journal.pone.0032797)
Supplement: Table S4 — Statistical evaluation of the ss-motif information content. (XLS) [file pone.0032797.s008.xls]

## Sheet: Sheet1
Table S4. Statistical evaluation of the ss-motif information content
	pre-miRNA ss-motifs	%	Random	%	P-value	CDS hairpin ss-motifs	%	Random	%	p-Value	1300 ss-motifs	%	Positive training set (pre-miRNAs)	%	Negative training set (CDS hairpins)	%
A	199	0.153077	306.952	0.236117	2.27e-12	120	0.185185	153.596	0.237031	0.00113941	287	0.164943	12772	0.236225	13586	0.244938
G	406	0.312308	334.086	0.256989	4.12e-06	260	0.401235	179.59	0.277145	1.48104e-12	586	0.336782	13908	0.257236	15384	0.277354
U	512	0.393846	369.064	0.283895	0	109	0.16821	152.017	0.234594	3.57265e-05	561	0.322414	15171	0.280596	12948	0.233436
C	183	0.140769	289.898	0.222998	2.54e-12	159	0.24537	162.797	0.25123	0.364728	306	0.175862	12216	0.225942	13549	0.244271
Sum N	1300		1300			648		648			1740		54067		55467
L	1528	0.429455	1286.68	0.36163	3.51e-06	400	0.223339	517.56	0.288978	2.91635e-05	1719	0.366446	19103	0.353615	15380	0.277282
R	1612	0.453064	1267.49	0.356237	0	506	0.282524	515.012	0.287555	0.378868	1892	0.403326	19103	0.353615	15380	0.277282
D	418	0.117482	1003.83	0.282133	1.27e-63	885	0.494137	758.429	0.423467	2.72714e-07	1080	0.230228	15816	0.29277	24707	0.445436
Sum N	3558		3558			1791		1791			4691		54022		55467
Comb	353		591.012		4.19741e-52	219		328.853		2.10598e-23	494
AL	20		42.4268	0.000278	0.000278	3		15.7365	0.000631785	0.000631785	20
AR	12		48.7224	3.91e-08	3.91e-08	2		16.3062	0.000166395	0.000166395	12
AD	3		48.3384	2.54e-11	2.54e-11	48		46.0156	ns	0.380808	48
GL	67		64.4977	ns	0.376	29		31.8972	ns	0.302003	78
GR	72		56.1021	ns	0.0154	27		30.4035	ns	0.264952	87
GD	0		31.1963	8.35e-09	8.35e-09	22		28.8417	ns	0.0957073	22
UL	65		61.0007	ns	0.3	15		22.5626	ns	0.0528872	65
UR	62		55.2452	ns	0.182	13		21.7943	ns	0.0300194	65
UD	7		51.6007	1.42e-10	1.42e-10	17		32.7724	ns	0.00211047	20
CL	18		45.7544	1.93e-05	1.93e-05	13		24.4999	ns	0.00862636	26
CR	24		50.0604	0.000101	0.000101	14		25.7013	ns	0.00998248	35
CD	3		36.0666	1.47e-08	1.47e-08	16		32.3221	ns	0.00148803	16
Up neighb	401		479.646		2.74485e-07	221		259.024		0.000417644	534
NLAS	25		37.6094	ns	0.0196	7		15.5464	ns	0.0134381	28
NRAS	17		41.6552	6.77e-05	6.77e-05	5		16.1985	ns	0.00241569	18
NDAS	12		33.9778	7.63e-05	7.63e-05	32		29.7156	ns	0.33417	36
NLGS	70		48.3874	0.000802	0.000802	28		22.4381	ns	0.116126	77
NRGS	44		40.8673	ns	0.311	19		21.0441	ns	0.325555	53
NDGS	6		33.8926	6.19e-07	6.19e-07	35		28.066	ns	0.0894166	35
NLUS	87		52.1307	3.88e-07	3.88e-07	9		18.5568	ns	0.0118947	87
NRUS	87		46.0284	0	0	10		17.3346	ns	0.0375393	89
NDUS	4		38.1347	9.67e-09	9.67e-09	16		24.8759	ns	0.0350415	17
NLCS	18		37.2813	0.00063	0.00063	8		18.7406	ns	0.00576899	23
NRCS	26		40.0824	ns	0.0117	19		19.0474	ns	0.495593	38
NDCS	5		29.5993	2.7e-06	2.7e-06	33		27.4595	ns	0.136001	33
Dw neighb	309		474.829		1.36051e-26	157		257.551		5.87355e-19	418
ASNL	18		36.3935	ns	0.00101	2		15.1639	0.000306878	0.000306878	19
ASNR	36		42.4741	ns	0.155	6		15.9904	ns	0.00494654	37
ASND	2		33.1698	2.76e-08	2.76e-08	27		29.5718	ns	0.311522	28
GSNL	44		49.0828	ns	0.229	16		23.2978	ns	0.0627301	52
GSNR	44		41.9246	ns	0.372	19		22.7893	ns	0.206193	57
GSND	4		31.1341	5.27e-07	5.27e-07	20		25.4145	ns	0.13405	20
USNL	44		48.2056	ns	0.267	6		17.7321	ns	0.00225632	45
USNR	64		46.5582	ns	0.00506	8		16.9905	ns	0.0134786	65
USND	17		39.8998	0.000126	0.000126	21		25.8602	ns	0.162829	31
CSNL	16		36.046	0.000363	0.000363	6		17.3544	ns	0.00260232	20
CSNR	20		39.7231	0.000681	0.000681	12		18.6483	ns	0.0571562	30
CSND	0		30.2176	1.33e-08	1.33e-08	14		28.7377	ns	0.00225614	14
